# Supplementary material for: Detecting and Filtering Immune-Related Adverse Events Signal Based on Text Mining and Observational Health Data Sciences and Informatics Common Data Model: Framework Development Study
Source: JMIR Med Inform. 2020 Jun 12;8(6):e17353. doi: 10.2196/17353 (PMC7320306; doi:10.2196/17353)
Supplement: Multimedia Appendix 4 [file medinform_v8i6e17353_app4.xlsx]

## Sheet: ALL
	MedDRA_code	irAE_concept	Concept_level
1	10000059	Abdominal discomfort	PT
2	10000081	Abdominal pain	PT
3	10000084	Abdominal pain lower	PT
4	10000087	Abdominal pain upper	PT
5	10000097	Abdominal tenderness	PT
6	10000210	Abortion	PT
7	10000269	Abscess	PT
8	10000369	Accident	PT
9	10000496	Acne	PT
10	10000846	Acute lymphocytic leukaemia	PT
11	10001367	Adrenal insufficiency	PT
12	10001388	Adrenocortical carcinoma	PT
13	10001389	Adrenocortical insufficiency acute	PT
14	10001546	Alanine aminotransferase	PT
15	10001551	Alanine aminotransferase increased	PT
16	10001760	Alopecia	PT
17	10002013	Amylase	PT
18	10002016	Amylase increased	PT
19	10002034	Anaemia	PT
20	10002198	Anaphylactic reaction	PT
21	10003119	Arrhythmia	PT
22	10003230	Arteritis	PT
23	10003239	Arthralgia	PT
24	10003246	Arthritis	PT
25	10003445	Ascites	PT
26	10003476	Aspartate aminotransferase	PT
27	10003481	Aspartate aminotransferase increased	PT
28	10003549	Asthenia	PT
29	10003550	Asthenic conditions	HT
30	10003645	Atopy	PT
31	10003827	Autoimmune hepatitis	PT
32	10003988	Back pain	PT
33	10004720	Biopsy	PT
34	10004791	Biopsy liver	PT
35	10005063	Bladder pain	PT
36	10005148	Blepharitis	PT
37	10005169	Blindness	PT
38	10005285	Blood albumin	PT
39	10005287	Blood albumin decreased	PT
40	10005298	Blood alkaline phosphatase	PT
41	10005329	Blood and lymphatic system disorders	SOC
42	10005357	Blood bicarbonate	PT
43	10005362	Blood bilirubin	PT
44	10005364	Blood bilirubin increased	PT
45	10005392	Blood calcium	PT
46	10005395	Blood calcium decreased	PT
47	10005422	Blood cholesterol	PT
48	10005450	Blood corticotrophin	PT
49	10005461	Blood creatine	PT
50	10005467	Blood creatine phosphokinase	PT
51	10005480	Blood creatinine	PT
52	10005483	Blood creatinine increased	PT
53	10005553	Blood glucose	PT
54	10005557	Blood glucose increased	PT
55	10005605	Blood insulin	PT
56	10005626	Blood lactate dehydrogenase	PT
57	10005632	Blood lactic acid	PT
58	10005639	Blood lead	PT
59	10005717	Blood phosphorus	PT
60	10005721	Blood potassium	PT
61	10005725	Blood potassium increased	PT
62	10005799	Blood sodium	PT
63	10005802	Blood sodium decreased	PT
64	10005829	Blood thyroid stimulating hormone	PT
65	10005832	Blood thyroid stimulating hormone decreased	PT
66	10005833	Blood thyroid stimulating hormone increased	PT
67	10005836	Blood triglycerides	PT
68	10005845	Blood urea	PT
69	10005863	Blood urine	PT
70	10005911	Body temperature increased	PT
71	10006002	Bone pain	PT
72	10006895	Cachexia	PT
73	10007515	Cardiac arrest	PT
74	10007541	Cardiac disorders	SOC
75	10007554	Cardiac failure	PT
76	10007882	Cellulitis	PT
77	10008190	Cerebrovascular accident	PT
78	10008531	Chills	PT
79	10008796	Chromaturia	PT
80	10009887	Colitis	PT
81	10010305	Confusional state	PT
82	10010741	Conjunctivitis	PT
83	10010774	Constipation	PT
84	10010808	Contraception	PT
85	10011224	Cough	PT
86	10011371	Creatinine renal clearance	PT
87	10011652	Cushing's syndrome	PT
88	10011781	Cystitis	PT
89	10011906	Death	PT
90	10011953	Decreased activity	PT
91	10012174	Dehydration	PT
92	10012305	Demyelination	PT
93	10012431	Dermatitis	PT
94	10012432	Dermatitis acneiform	PT
95	10012434	Dermatitis allergic	PT
96	10012441	Dermatitis bullous	PT
97	10012442	Dermatitis contact	PT
98	10012455	Dermatitis exfoliative	PT
99	10012599	Diabetes insipidus	PT
100	10012601	Diabetes mellitus	PT
101	10012671	Diabetic ketoacidosis	PT
102	10012735	Diarrhoea	PT
103	10013082	Discomfort	PT
104	10013457	Dissociation	PT
105	10013573	Dizziness	PT
106	10013687	Drug eruption	PT
107	10013700	Drug hypersensitivity	PT
108	10013864	Duodenitis	PT
109	10013886	Dysaesthesia	PT
110	10013911	Dysgeusia	PT
111	10013950	Dysphagia	PT
112	10013952	Dysphonia	PT
113	10013968	Dyspnoea	PT
114	10013971	Dyspnoea exertional	PT
115	10013990	Dysuria	PT
116	10014184	Eczema	PT
117	10014190	Eczema asteatotic	PT
118	10014522	Embolism venous	PT
119	10014581	Encephalitis	PT
120	10014612	Encephalitis viral	PT
121	10014698	Endocrine disorders	SOC
122	10014893	Enterocolitis	PT
123	10014950	Eosinophilia	PT
124	10015084	Episcleritis	PT
125	10015150	Erythema	PT
126	10015218	Erythema multiforme	PT
127	10015535	Euphoric mood	PT
128	10015919	Eye disorders	SOC
129	10016029	Face oedema	PT
130	10016256	Fatigue	PT
131	10016642	Fibrosis	PT
132	10016750	Flank pain	PT
133	10016825	Flushing	PT
134	10017367	Frequent bowel movements	PT
135	10017687	Gamma-glutamyltransferase	PT
136	10017693	Gamma-glutamyltransferase increased	PT
137	10017758	Gastric cancer	PT
138	10017853	Gastritis	PT
139	10017888	Gastroenteritis	PT
140	10017944	Gastrointestinal disorder	PT
141	10017999	Gastrointestinal pain	PT
142	10018065	General disorders and administration site conditions	SOC
143	10018092	Generalised oedema	PT
144	10018175	Genital rash	PT
145	10018355	Glomerular filtration rate	PT
146	10018358	Glomerular filtration rate decreased	PT
147	10018364	Glomerulonephritis	PT
148	10018651	Graft versus host disease	PT
149	10018713	Gravitational oedema	PT
150	10018836	Haematochezia	PT
151	10018867	Haematuria	PT
152	10018870	Blood urine present	PT
153	10018876	Haemoglobin	PT
154	10018884	Haemoglobin decreased	PT
155	10018916	Haemolytic anaemia	PT
156	10019211	Headache	PT
157	10019663	Hepatic failure	PT
158	10019705	Hepatic pain	PT
159	10019717	Hepatitis	PT
160	10019731	Hepatitis B	PT
161	10019744	Hepatitis C	PT
162	10019795	Hepatitis toxic	PT
163	10019851	Hepatotoxicity	PT
164	10019974	Herpes zoster	PT
165	10020206	Hodgkin's disease	PT
166	10020388	Hormone replacement therapy	PT
167	10020568	Hyperaesthesia	PT
168	10020578	Hyperbilirubinaemia	PT
169	10020583	Hypercalcaemia	PT
170	10020603	Hypercholesterolaemia	PT
171	10020635	Hyperglycaemia	PT
172	10020646	Hyperkalaemia	PT
173	10020649	Hyperkeratosis	PT
174	10020669	Hypermagnesaemia	PT
175	10020751	Hypersensitivity	PT
176	10020764	Hypersensitivity vasculitis	PT
177	10020772	Hypertension	PT
178	10020850	Hyperthyroidism	PT
179	10020869	Hypertriglyceridaemia	PT
180	10020937	Hypoaesthesia	PT
181	10020942	Hypoalbuminaemia	PT
182	10020947	Hypocalcaemia	PT
183	10020993	Hypoglycaemia	PT
184	10021015	Hypokalaemia	PT
185	10021027	Hypomagnesaemia	PT
186	10021036	Hyponatraemia	PT
187	10021058	Hypophosphataemia	PT
188	10021067	Hypopituitarism	PT
189	10021097	Hypotension	PT
190	10021114	Hypothyroidism	PT
191	10021143	Hypoxia	PT
192	10021328	Ileus	PT
193	10021723	Induction and maintenance of anaesthesia	PT
194	10021731	Infant	PT
195	10021789	Infection	PT
196	10021881	Infections and infestations	SOC
197	10022116	Injury	PT
198	10022437	Insomnia	PT
199	10022611	Interstitial lung disease	PT
200	10022687	Intestinal obstruction	PT
201	10022694	Intestinal perforation	PT
202	10022891	Investigations	SOC
203	10022941	Iridocyclitis	PT
204	10022955	Iritis	PT
205	10023332	Keratitis	PT
206	10023379	Ketoacidosis	PT
207	10023424	Kidney infection	PT
208	10023874	Laryngitis	PT
209	10024264	Lethargy	PT
210	10024384	Leukopenia	PT
211	10024429	Lichen planus	PT
212	10024574	Lipase increased	PT
213	10024587	Lipids	PT
214	10024592	Lipids increased	PT
215	10024999	Lumbar puncture	PT
216	10025082	Lung disorder	PT
217	10025188	Lymphadenitis	PT
218	10025251	Lymphocyte count	PT
219	10025282	Lymphoedema	PT
220	10025310	Lymphoma	PT
221	10025327	Lymphopenia	PT
222	10025482	Malaise	PT
223	10025650	Malignant melanoma	PT
224	10027199	Meningitis	PT
225	10027201	Meningitis aseptic	PT
226	10027285	Meningoencephalitis herpetic	PT
227	10027406	Mesothelioma	PT
228	10027433	Metabolism and nutrition disorders	SOC
229	10027599	Migraine	PT
230	10028372	Muscular weakness	PT
231	10028391	Musculoskeletal pain	PT
232	10028395	Musculoskeletal and connective tissue disorders	SOC
233	10028411	Myalgia	PT
234	10028417	Myasthenia gravis	PT
235	10028424	Myasthenic syndrome	PT
236	10028524	Myelitis	PT
237	10028596	Myocardial infarction	PT
238	10028606	Myocarditis	PT
239	10028641	Myopathy	PT
240	10028653	Myositis	PT
241	10028735	Nasal congestion	PT
242	10028810	Nasopharyngitis	PT
243	10028813	Nausea	PT
244	10028836	Neck pain	PT
245	10028980	Neoplasm	PT
246	10028997	Neoplasm malignant	PT
247	10029117	Nephritis	PT
248	10029205	Nervous system disorders	SOC
249	10029216	Nervousness	PT
250	10029240	Neuritis	PT
251	10029266	Neuroendocrine carcinoma of the skin	PT
252	10029331	Neuropathy peripheral	PT
253	10029354	Neutropenia	PT
254	10029363	Neutrophil count	PT
255	10029366	Neutrophil count decreased	PT
256	10029410	Night sweats	PT
257	10029815	Nuclear magnetic resonance imaging	PT
258	10030095	Oedema	PT
259	10030124	Oedema peripheral	PT
260	10030216	Oesophagitis	PT
261	10033128	Ovarian cancer	PT
262	10033371	Pain	PT
263	10033425	Pain in extremity	PT
264	10033433	Pain in jaw	PT
265	10033553	Palmar-plantar erythrodysaesthesia syndrome	PT
266	10033645	Pancreatitis	PT
267	10033647	Pancreatitis acute	PT
268	10033775	Paraesthesia	PT
269	10033799	Paralysis	PT
270	10033985	Paresis	PT
271	10034263	Pelvic pain	PT
272	10034277	Pemphigoid	PT
273	10034474	Pericardial effusion	PT
274	10034484	Pericarditis	PT
275	10034545	Periorbital oedema	PT
276	10034580	Peripheral motor neuropathy	PT
277	10034620	Peripheral sensory neuropathy	PT
278	10034686	Peritonsillar abscess	PT
279	10034701	Peroneal nerve palsy	PT
280	10034835	Pharyngitis	PT
281	10035226	Plasma cell myeloma	PT
282	10035528	Platelet count decreased	PT
283	10035598	Pleural effusion	PT
284	10035664	Pneumonia	PT
285	10035665	Pneumonia adenoviral	PT
286	10035676	Pneumonia cytomegaloviral	PT
287	10035702	Pneumonia haemophilus	PT
288	10035717	Pneumonia klebsiella	PT
289	10035724	Pneumonia mycoplasmal	PT
290	10035728	Pneumonia pneumococcal	PT
291	10035735	Pneumonia streptococcal	PT
292	10035742	Pneumonitis	PT
293	10035759	Pneumothorax	PT
294	10036099	Polymyalgia rheumatica	PT
295	10036102	Polymyositis	PT
296	10036105	Polyneuropathy	PT
297	10036500	Premedication	PT
298	10036556	Pregnancy	PT
299	10036595	Premature delivery	PT
300	10036697	Primary hypothyroidism	PT
301	10036790	Productive cough	PT
302	10037087	Pruritus	PT
303	10037153	Psoriasis	PT
304	10037175	Psychiatric disorders	SOC
305	10037211	Psychomotor hyperactivity	PT
306	10037377	Pulmonary embolism	PT
307	10037383	Pulmonary fibrosis	PT
308	10037423	Pulmonary oedema	PT
309	10037660	Pyrexia	PT
310	10037686	Pyuria	PT
311	10037765	Radiation pneumonitis	PT
312	10037794	Radiotherapy	PT
313	10037844	Rash	PT
314	10037855	Rash erythematous	PT
315	10037857	Rash follicular	PT
316	10037858	Rash generalised	PT
317	10037867	Rash macular	PT
318	10037868	Rash maculo-papular	PT
319	10037870	Rash morbilliform	PT
320	10037876	Rash papular	PT
321	10037879	Rash papulosquamous	PT
322	10037884	Rash pruritic	PT
323	10037888	Rash pustular	PT
324	10037898	Rash vesicular	PT
325	10038359	Renal and urinary disorders	SOC
326	10038435	Renal failure	PT
327	10038687	Respiratory distress	PT
328	10038695	Respiratory failure	PT
329	10038738	Respiratory, thoracic and mediastinal disorders	SOC
330	10038776	Retching	PT
331	10038848	Retinal detachment	PT
332	10038980	Retroperitoneal haemorrhage	PT
333	10039020	Rhabdomyolysis	PT
334	10039083	Rhinitis	PT
335	10039486	Sarcoidosis	PT
336	10039705	Scleritis	PT
337	10039755	Scrotal oedema	PT
338	10039759	Scrotal swelling	PT
339	10039792	Seborrhoea	PT
340	10039793	Seborrhoeic dermatitis	PT
341	10039796	Seborrhoeic keratosis	PT
342	10039840	Secondary hypothyroidism	PT
343	10039906	Seizure	PT
344	10040047	Sepsis	PT
345	10040070	Septic shock	PT
346	10040560	Shock	PT
347	10040753	Sinusitis	PT
348	10040767	Sjogren's syndrome	PT
349	10040785	Skin and subcutaneous tissue disorders	SOC
350	10040868	Skin hypopigmentation	PT
351	10040914	Skin reaction	PT
352	10041101	Small intestinal obstruction	PT
353	10042033	Stevens-Johnson syndrome	PT
354	10042062	Stillbirth	PT
355	10042128	Stomatitis	PT
356	10042674	Swelling	PT
357	10043207	Temporal arteritis	PT
358	10043224	Tenderness	PT
359	10043554	Thrombocytopenia	PT
360	10043778	Thyroiditis	PT
361	10043813	Thyroxine	PT
362	10043816	Thyroxine decreased	PT
363	10043818	Thyroxine increased	PT
364	10044008	Tonsillitis	PT
365	10044223	Toxic epidermal necrolysis	PT
366	10044314	Tracheobronchitis	PT
367	10044412	Transitional cell carcinoma	PT
368	10044591	Tri-iodothyronine	PT
369	10044596	Tri-iodothyronine increased	PT
370	10045171	Tumour pain	PT
371	10045285	Ulcer	PT
372	10045555	Unresponsive to stimuli	PT
373	10046306	Upper respiratory tract infection	PT
374	10046571	Urinary tract infection	PT
375	10046735	Urticaria	PT
376	10046851	Uveitis	PT
377	10047065	Vascular disorders	SOC
378	10047115	Vasculitis	PT
379	10047281	Ventricular arrhythmia	PT
380	10047340	Vertigo	PT
381	10047513	Vision blurred	PT
382	10047642	Vitiligo	PT
383	10047680	Vogt-Koyanagi-Harada syndrome	PT
384	10047700	Vomiting	PT
385	10047890	Weight	PT
386	10047895	Weight decreased	PT
387	10047924	Wheezing	PT
388	10048294	Mental status changes	PT
389	10048302	Tubulointerstitial nephritis	PT
390	10048709	Urosepsis	PT
391	10048865	Hypoacusis	PT
392	10048959	Peripheral swelling	PT
393	10048961	Localised oedema	PT
394	10049046	Autoimmune thyroiditis	PT
395	10049119	Emotional distress	PT
396	10049438	General physical health deterioration	PT
397	10049471	Blood phosphorus decreased	PT
398	10050659	Lipase	PT
399	10050762	Candiduria	PT
400	10050822	Suprapubic pain	PT
401	10051265	Spondyloarthropathy	PT
402	10051379	Systemic inflammatory response syndrome	PT
403	10051792	Infusion related reaction	PT
404	10052243	Tumour associated fever	PT
405	10052576	Pruritus generalised	PT
406	10052804	Drug tolerance	PT
407	10052805	Drug tolerance decreased	PT
408	10053156	Musculoskeletal discomfort	PT
409	10054088	Urinary tract infection bacterial	PT
410	10054112	Hospitalisation	PT
411	10054888	Transaminases	PT
412	10054889	Transaminases increased	PT
413	10055093	Brain cancer metastatic	PT
414	10055672	Pneumonia necrotising	PT
415	10055690	Foetal death	PT
416	10055798	Haemorrhage	PT
417	10057581	Tobacco user	PT
418	10057677	Transplant	PT
419	10058359	Hypogonadism	PT
420	10058467	Lung neoplasm malignant	PT
421	10058675	Dermatitis psoriasiform	PT
422	10059186	Early satiety	PT
423	10059245	Angiopathy	PT
424	10059516	Skin toxicity	PT
425	10059570	Blood alkaline phosphatase increased	PT
426	10059938	Laboratory test	PT
427	10060090	Analgesic drug level	PT
428	10060105	Liver function test	PT
429	10060345	Infusion	PT
430	10060742	Endocrine ophthalmopathy	PT
431	10060795	Hepatic enzyme increased	PT
432	10060860	Neurological symptom	PT
433	10060862	Prostate cancer	PT
434	10060945	Bacterial infection	PT
435	10060946	Pneumonia bacterial	PT
436	10061087	Connective tissue disorder	PT
437	10061137	Ocular toxicity	PT
438	10061169	Embolism	PT
439	10061216	Infarction	PT
440	10061229	Lung infection	PT
441	10061280	Mediastinal disorder	PT
442	10061296	Motor dysfunction	PT
443	10061334	Partial seizures	PT
444	10061428	Decreased appetite	PT
445	10061451	Colorectal cancer	PT
446	10061577	Ulcer haemorrhage	PT
447	10061758	Chemotherapy	PT
448	10061818	Disease progression	PT
449	10061876	Obstruction	PT
450	10061890	Organ transplant	PT
451	10062005	Histology	PT
452	10062016	Immunosuppression	PT
453	10062194	Metastasis	PT
454	10062207	Mycobacterial infection	PT
455	10062352	Respiratory tract infection	PT
456	10062767	Hypophysitis	PT
457	10062878	Gastrooesophageal cancer	PT
458	10063045	Effusion	PT
459	10063581	Stem cell transplant	PT
460	10063743	Hypophagia	PT
461	10064000	Lichenoid keratosis	PT
462	10064579	Exfoliative rash	PT
463	10064948	Viral rhinitis	PT
464	10064980	Neutralising antibodies positive	PT
465	10067125	Liver injury	PT
466	10067484	Adverse reaction	PT
467	10067584	Type 1 diabetes mellitus	PT
468	10067587	Neurosensory hypoacusis	PT
469	10067647	Delivery	PT
470	10067821	Head and neck cancer	PT
471	10067946	Renal cell carcinoma	PT
472	10067961	Eastern Cooperative Oncology Group performance status	PT
473	10068237	Hypertransaminasaemia	PT
474	10068315	Fasting	PT
475	10068724	Antiviral treatment	PT
476	10068969	Adjuvant therapy	PT
477	10069070	Histiocytic necrotising lymphadenitis	PT
478	10069339	Acute kidney injury	PT
479	10070439	Autoimmune neuropathy	PT
480	10072005	Spinal pain	PT
481	10073071	Hepatocellular carcinoma	PT
482	10073508	Drug reaction with eosinophilia and systemic symptoms	PT
483	10073755	Pneumocystis jirovecii pneumonia	PT
484	10075761	Autoimmune colitis	PT
485	10076644	Autoimmune hypothyroidism	PT
486	10076705	Perforation	PT
487	10077361	Multiple organ dysfunction syndrome	PT
488	10077665	Immune-mediated adverse reaction	PT
489	10078012	Limbic encephalitis	PT
490	10078953	Autoimmune endocrine disorder	PT

## Sheet: Ipilimumab
	MedDRA_code	irAE_concept	Concept_level
1	10000081	Abdominal pain	PT
2	10000210	Abortion	PT
3	10000846	Acute lymphocytic leukaemia	PT
4	10001367	Adrenal insufficiency	PT
5	10001389	Adrenocortical insufficiency acute	PT
6	10001546	Alanine aminotransferase	PT
7	10002013	Amylase	PT
8	10003230	Arteritis	PT
9	10003246	Arthritis	PT
10	10003476	Aspartate aminotransferase	PT
11	10003549	Asthenia	PT
12	10003827	Autoimmune hepatitis	PT
13	10004720	Biopsy	PT
14	10004791	Biopsy liver	PT
15	10005148	Blepharitis	PT
16	10005169	Blindness	PT
17	10005298	Blood alkaline phosphatase	PT
18	10005362	Blood bilirubin	PT
19	10005450	Blood corticotrophin	PT
20	10005480	Blood creatinine	PT
21	10005911	Body temperature increased	PT
22	10009887	Colitis	PT
23	10010741	Conjunctivitis	PT
24	10010808	Contraception	PT
25	10011652	Cushing's syndrome	PT
26	10011906	Death	PT
27	10012431	Dermatitis	PT
28	10012735	Diarrhoea	PT
29	10013457	Dissociation	PT
30	10014581	Encephalitis	PT
31	10014893	Enterocolitis	PT
32	10014950	Eosinophilia	PT
33	10015084	Episcleritis	PT
34	10015150	Erythema	PT
35	10015218	Erythema multiforme	PT
36	10015535	Euphoric mood	PT
37	10016256	Fatigue	PT
38	10017944	Gastrointestinal disorder	PT
39	10018836	Haematochezia	PT
40	10018876	Haemoglobin	PT
41	10018884	Haemoglobin decreased	PT
42	10019211	Headache	PT
43	10019663	Hepatic failure	PT
44	10019717	Hepatitis	PT
45	10019731	Hepatitis B	PT
46	10019744	Hepatitis C	PT
47	10019851	Hepatotoxicity	PT
48	10020388	Hormone replacement therapy	PT
49	10020764	Hypersensitivity vasculitis	PT
50	10020850	Hyperthyroidism	PT
51	10021067	Hypopituitarism	PT
52	10021097	Hypotension	PT
53	10021114	Hypothyroidism	PT
54	10021328	Ileus	PT
55	10021731	Infant	PT
56	10022437	Insomnia	PT
57	10022694	Intestinal perforation	PT
58	10022891	Investigations	SOC
59	10022955	Iritis	PT
60	10025650	Malignant melanoma	PT
61	10027199	Meningitis	PT
62	10027433	Metabolism and nutrition disorders	SOC
63	10028372	Muscular weakness	PT
64	10028411	Myalgia	PT
65	10028417	Myasthenia gravis	PT
66	10028606	Myocarditis	PT
67	10028653	Myositis	PT
68	10028813	Nausea	PT
69	10029117	Nephritis	PT
70	10029205	Nervous system disorders	SOC
71	10029216	Nervousness	PT
72	10029331	Neuropathy peripheral	PT
73	10030216	Oesophagitis	PT
74	10033371	Pain	PT
75	10033645	Pancreatitis	PT
76	10033775	Paraesthesia	PT
77	10034484	Pericarditis	PT
78	10034580	Peripheral motor neuropathy	PT
79	10034620	Peripheral sensory neuropathy	PT
80	10035742	Pneumonitis	PT
81	10036099	Polymyalgia rheumatica	PT
82	10036102	Polymyositis	PT
83	10036556	Pregnancy	PT
84	10036595	Premature delivery	PT
85	10036697	Primary hypothyroidism	PT
86	10037087	Pruritus	PT
87	10037153	Psoriasis	PT
88	10037175	Psychiatric disorders	SOC
89	10037211	Psychomotor hyperactivity	PT
90	10037660	Pyrexia	PT
91	10037844	Rash	PT
92	10038435	Renal failure	PT
93	10038848	Retinal detachment	PT
94	10039486	Sarcoidosis	PT
95	10039705	Scleritis	PT
96	10040785	Skin and subcutaneous tissue disorders	SOC
97	10042033	Stevens-Johnson syndrome	PT
98	10042062	Stillbirth	PT
99	10043207	Temporal arteritis	PT
100	10043778	Thyroiditis	PT
101	10044223	Toxic epidermal necrolysis	PT
102	10045555	Unresponsive to stimuli	PT
103	10046735	Urticaria	PT
104	10046851	Uveitis	PT
105	10047115	Vasculitis	PT
106	10047513	Vision blurred	PT
107	10047700	Vomiting	PT
108	10047890	Weight	PT
109	10047895	Weight decreased	PT
110	10048294	Mental status changes	PT
111	10048865	Hypoacusis	PT
112	10049046	Autoimmune thyroiditis	PT
113	10050659	Lipase	PT
114	10052804	Drug tolerance	PT
115	10054112	Hospitalisation	PT
116	10054888	Transaminases	PT
117	10058359	Hypogonadism	PT
118	10059245	Angiopathy	PT
119	10059938	Laboratory test	PT
120	10060105	Liver function test	PT
121	10060345	Infusion	PT
122	10060742	Endocrine ophthalmopathy	PT
123	10061137	Ocular toxicity	PT
124	10061428	Decreased appetite	PT
125	10062016	Immunosuppression	PT
126	10062194	Metastasis	PT
127	10062767	Hypophysitis	PT
128	10064980	Neutralising antibodies positive	PT
129	10067484	Adverse reaction	PT
130	10067587	Neurosensory hypoacusis	PT
131	10067647	Delivery	PT
132	10067961	Eastern Cooperative Oncology Group performance status	PT
133	10070439	Autoimmune neuropathy	PT
134	10073508	Drug reaction with eosinophilia and systemic symptoms	PT
135	10075761	Autoimmune colitis	PT
136	10076705	Perforation	PT
137	10077665	Immune-mediated adverse reaction	PT
138	10078953	Autoimmune endocrine disorder	PT

## Sheet: Pembrolizumab
	MedDRA_code	irAE_concept	Concept_level
1	10000059	Abdominal discomfort	PT
2	10000081	Abdominal pain	PT
3	10000846	Acute lymphocytic leukaemia	PT
4	10001367	Adrenal insufficiency	PT
5	10001546	Alanine aminotransferase	PT
6	10001551	Alanine aminotransferase increased	PT
7	10001760	Alopecia	PT
8	10002034	Anaemia	PT
9	10002198	Anaphylactic reaction	PT
10	10003239	Arthralgia	PT
11	10003246	Arthritis	PT
12	10003445	Ascites	PT
13	10003476	Aspartate aminotransferase	PT
14	10003481	Aspartate aminotransferase increased	PT
15	10003549	Asthenia	PT
16	10003827	Autoimmune hepatitis	PT
17	10003988	Back pain	PT
18	10005063	Bladder pain	PT
19	10005285	Blood albumin	PT
20	10005287	Blood albumin decreased	PT
21	10005298	Blood alkaline phosphatase	PT
22	10005329	Blood and lymphatic system disorders	SOC
23	10005357	Blood bicarbonate	PT
24	10005392	Blood calcium	PT
25	10005395	Blood calcium decreased	PT
26	10005480	Blood creatinine	PT
27	10005483	Blood creatinine increased	PT
28	10005553	Blood glucose	PT
29	10005557	Blood glucose increased	PT
30	10005605	Blood insulin	PT
31	10005626	Blood lactate dehydrogenase	PT
32	10005632	Blood lactic acid	PT
33	10005717	Blood phosphorus	PT
34	10005721	Blood potassium	PT
35	10005725	Blood potassium increased	PT
36	10005799	Blood sodium	PT
37	10005802	Blood sodium decreased	PT
38	10005863	Blood urine	PT
39	10005911	Body temperature increased	PT
40	10006002	Bone pain	PT
41	10007554	Cardiac failure	PT
42	10008531	Chills	PT
43	10008796	Chromaturia	PT
44	10009887	Colitis	PT
45	10010305	Confusional state	PT
46	10010774	Constipation	PT
47	10010808	Contraception	PT
48	10011224	Cough	PT
49	10011906	Death	PT
50	10012431	Dermatitis	PT
51	10012432	Dermatitis acneiform	PT
52	10012441	Dermatitis bullous	PT
53	10012442	Dermatitis contact	PT
54	10012455	Dermatitis exfoliative	PT
55	10012601	Diabetes mellitus	PT
56	10012735	Diarrhoea	PT
57	10013082	Discomfort	PT
58	10013573	Dizziness	PT
59	10013687	Drug eruption	PT
60	10013886	Dysaesthesia	PT
61	10013911	Dysgeusia	PT
62	10013968	Dyspnoea	PT
63	10013971	Dyspnoea exertional	PT
64	10014184	Eczema	PT
65	10014190	Eczema asteatotic	PT
66	10014698	Endocrine disorders	SOC
67	10014893	Enterocolitis	PT
68	10015150	Erythema	PT
69	10015535	Euphoric mood	PT
70	10016256	Fatigue	PT
71	10016750	Flank pain	PT
72	10016825	Flushing	PT
73	10017367	Frequent bowel movements	PT
74	10017758	Gastric cancer	PT
75	10017888	Gastroenteritis	PT
76	10017944	Gastrointestinal disorder	PT
77	10018065	General disorders and administration site conditions	SOC
78	10018092	Generalised oedema	PT
79	10018175	Genital rash	PT
80	10018651	Graft versus host disease	PT
81	10018867	Haematuria	PT
82	10018870	Blood urine present	PT
83	10018876	Haemoglobin	PT
84	10018884	Haemoglobin decreased	PT
85	10018916	Haemolytic anaemia	PT
86	10019211	Headache	PT
87	10019705	Hepatic pain	PT
88	10019717	Hepatitis	PT
89	10019731	Hepatitis B	PT
90	10019795	Hepatitis toxic	PT
91	10019974	Herpes zoster	PT
92	10020578	Hyperbilirubinaemia	PT
93	10020603	Hypercholesterolaemia	PT
94	10020635	Hyperglycaemia	PT
95	10020649	Hyperkeratosis	PT
96	10020751	Hypersensitivity	PT
97	10020850	Hyperthyroidism	PT
98	10020869	Hypertriglyceridaemia	PT
99	10020937	Hypoaesthesia	PT
100	10020942	Hypoalbuminaemia	PT
101	10020947	Hypocalcaemia	PT
102	10021015	Hypokalaemia	PT
103	10021036	Hyponatraemia	PT
104	10021058	Hypophosphataemia	PT
105	10021067	Hypopituitarism	PT
106	10021097	Hypotension	PT
107	10021114	Hypothyroidism	PT
108	10021143	Hypoxia	PT
109	10021723	Induction and maintenance of anaesthesia	PT
110	10021789	Infection	PT
111	10021881	Infections and infestations	SOC
112	10022116	Injury	PT
113	10022437	Insomnia	PT
114	10022611	Interstitial lung disease	PT
115	10024264	Lethargy	PT
116	10025082	Lung disorder	PT
117	10025251	Lymphocyte count	PT
118	10025310	Lymphoma	PT
119	10025327	Lymphopenia	PT
120	10025482	Malaise	PT
121	10025650	Malignant melanoma	PT
122	10027433	Metabolism and nutrition disorders	SOC
123	10028372	Muscular weakness	PT
124	10028391	Musculoskeletal pain	PT
125	10028395	Musculoskeletal and connective tissue disorders	SOC
126	10028411	Myalgia	PT
127	10028417	Myasthenia gravis	PT
128	10028524	Myelitis	PT
129	10028606	Myocarditis	PT
130	10028653	Myositis	PT
131	10028813	Nausea	PT
132	10028836	Neck pain	PT
133	10028997	Neoplasm malignant	PT
134	10029117	Nephritis	PT
135	10029205	Nervous system disorders	SOC
136	10029216	Nervousness	PT
137	10029331	Neuropathy peripheral	PT
138	10029354	Neutropenia	PT
139	10029363	Neutrophil count	PT
140	10029366	Neutrophil count decreased	PT
141	10030095	Oedema	PT
142	10030124	Oedema peripheral	PT
143	10033371	Pain	PT
144	10033425	Pain in extremity	PT
145	10033553	Palmar-plantar erythrodysaesthesia syndrome	PT
146	10033645	Pancreatitis	PT
147	10033775	Paraesthesia	PT
148	10034263	Pelvic pain	PT
149	10034277	Pemphigoid	PT
150	10035226	Plasma cell myeloma	PT
151	10035528	Platelet count decreased	PT
152	10035598	Pleural effusion	PT
153	10035664	Pneumonia	PT
154	10035742	Pneumonitis	PT
155	10036105	Polyneuropathy	PT
156	10036556	Pregnancy	PT
157	10036790	Productive cough	PT
158	10037087	Pruritus	PT
159	10037175	Psychiatric disorders	SOC
160	10037660	Pyrexia	PT
161	10037844	Rash	PT
162	10037855	Rash erythematous	PT
163	10037857	Rash follicular	PT
164	10037867	Rash macular	PT
165	10037868	Rash maculo-papular	PT
166	10037876	Rash papular	PT
167	10037884	Rash pruritic	PT
168	10037888	Rash pustular	PT
169	10038359	Renal and urinary disorders	SOC
170	10038695	Respiratory failure	PT
171	10038738	Respiratory, thoracic and mediastinal disorders	SOC
172	10039792	Seborrhoea	PT
173	10039793	Seborrhoeic dermatitis	PT
174	10039796	Seborrhoeic keratosis	PT
175	10039906	Seizure	PT
176	10040047	Sepsis	PT
177	10040070	Septic shock	PT
178	10040560	Shock	PT
179	10040785	Skin and subcutaneous tissue disorders	SOC
180	10040868	Skin hypopigmentation	PT
181	10040914	Skin reaction	PT
182	10043554	Thrombocytopenia	PT
183	10043778	Thyroiditis	PT
184	10044223	Toxic epidermal necrolysis	PT
185	10044412	Transitional cell carcinoma	PT
186	10045171	Tumour pain	PT
187	10046571	Urinary tract infection	PT
188	10046851	Uveitis	PT
189	10047115	Vasculitis	PT
190	10047642	Vitiligo	PT
191	10047700	Vomiting	PT
192	10047890	Weight	PT
193	10047895	Weight decreased	PT
194	10047924	Wheezing	PT
195	10048709	Urosepsis	PT
196	10049438	General physical health deterioration	PT
197	10049471	Blood phosphorus decreased	PT
198	10050822	Suprapubic pain	PT
199	10052804	Drug tolerance	PT
200	10053156	Musculoskeletal discomfort	PT
201	10054888	Transaminases	PT
202	10054889	Transaminases increased	PT
203	10055093	Brain cancer metastatic	PT
204	10057677	Transplant	PT
205	10058675	Dermatitis psoriasiform	PT
206	10059570	Blood alkaline phosphatase increased	PT
207	10059938	Laboratory test	PT
208	10060105	Liver function test	PT
209	10060345	Infusion	PT
210	10060795	Hepatic enzyme increased	PT
211	10061087	Connective tissue disorder	PT
212	10061280	Mediastinal disorder	PT
213	10061334	Partial seizures	PT
214	10061428	Decreased appetite	PT
215	10061758	Chemotherapy	PT
216	10061818	Disease progression	PT
217	10061890	Organ transplant	PT
218	10062016	Immunosuppression	PT
219	10062194	Metastasis	PT
220	10062767	Hypophysitis	PT
221	10063045	Effusion	PT
222	10064000	Lichenoid keratosis	PT
223	10064579	Exfoliative rash	PT
224	10067125	Liver injury	PT
225	10067484	Adverse reaction	PT
226	10068237	Hypertransaminasaemia	PT
227	10069339	Acute kidney injury	PT
228	10072005	Spinal pain	PT

## Sheet: Nivolumab
	MedDRA_code	irAE_concept	Concept_level
1	10000059	Abdominal discomfort	PT
2	10000081	Abdominal pain	PT
3	10000097	Abdominal tenderness	PT
4	10000210	Abortion	PT
5	10000846	Acute lymphocytic leukaemia	PT
6	10001367	Adrenal insufficiency	PT
7	10001546	Alanine aminotransferase	PT
8	10001551	Alanine aminotransferase increased	PT
9	10002013	Amylase	PT
10	10002016	Amylase increased	PT
11	10002034	Anaemia	PT
12	10003119	Arrhythmia	PT
13	10003239	Arthralgia	PT
14	10003476	Aspartate aminotransferase	PT
15	10003481	Aspartate aminotransferase increased	PT
16	10003549	Asthenia	PT
17	10003550	Asthenic conditions	HT
18	10003645	Atopy	PT
19	10003827	Autoimmune hepatitis	PT
20	10003988	Back pain	PT
21	10005169	Blindness	PT
22	10005298	Blood alkaline phosphatase	PT
23	10005362	Blood bilirubin	PT
24	10005422	Blood cholesterol	PT
25	10005480	Blood creatinine	PT
26	10005483	Blood creatinine increased	PT
27	10005626	Blood lactate dehydrogenase	PT
28	10005829	Blood thyroid stimulating hormone	PT
29	10005832	Blood thyroid stimulating hormone decreased	PT
30	10005833	Blood thyroid stimulating hormone increased	PT
31	10005836	Blood triglycerides	PT
32	10005911	Body temperature increased	PT
33	10006002	Bone pain	PT
34	10007541	Cardiac disorders	SOC
35	10009887	Colitis	PT
36	10010774	Constipation	PT
37	10010808	Contraception	PT
38	10011224	Cough	PT
39	10011906	Death	PT
40	10011953	Decreased activity	PT
41	10012305	Demyelination	PT
42	10012431	Dermatitis	PT
43	10012432	Dermatitis acneiform	PT
44	10012434	Dermatitis allergic	PT
45	10012441	Dermatitis bullous	PT
46	10012455	Dermatitis exfoliative	PT
47	10012601	Diabetes mellitus	PT
48	10012735	Diarrhoea	PT
49	10013082	Discomfort	PT
50	10013573	Dizziness	PT
51	10013687	Drug eruption	PT
52	10013864	Duodenitis	PT
53	10013886	Dysaesthesia	PT
54	10013968	Dyspnoea	PT
55	10013971	Dyspnoea exertional	PT
56	10014581	Encephalitis	PT
57	10014612	Encephalitis viral	PT
58	10014698	Endocrine disorders	SOC
59	10014893	Enterocolitis	PT
60	10015150	Erythema	PT
61	10015218	Erythema multiforme	PT
62	10015535	Euphoric mood	PT
63	10015919	Eye disorders	SOC
64	10016029	Face oedema	PT
65	10016256	Fatigue	PT
66	10017687	Gamma-glutamyltransferase	PT
67	10017853	Gastritis	PT
68	10017888	Gastroenteritis	PT
69	10017944	Gastrointestinal disorder	PT
70	10018065	General disorders and administration site conditions	SOC
71	10018092	Generalised oedema	PT
72	10018651	Graft versus host disease	PT
73	10018713	Gravitational oedema	PT
74	10019211	Headache	PT
75	10019717	Hepatitis	PT
76	10019731	Hepatitis B	PT
77	10020206	Hodgkin's disease	PT
78	10020388	Hormone replacement therapy	PT
79	10020568	Hyperaesthesia	PT
80	10020583	Hypercalcaemia	PT
81	10020635	Hyperglycaemia	PT
82	10020646	Hyperkalaemia	PT
83	10020850	Hyperthyroidism	PT
84	10020869	Hypertriglyceridaemia	PT
85	10020937	Hypoaesthesia	PT
86	10020947	Hypocalcaemia	PT
87	10020993	Hypoglycaemia	PT
88	10021015	Hypokalaemia	PT
89	10021027	Hypomagnesaemia	PT
90	10021036	Hyponatraemia	PT
91	10021067	Hypopituitarism	PT
92	10021114	Hypothyroidism	PT
93	10021731	Infant	PT
94	10021789	Infection	PT
95	10021881	Infections and infestations	SOC
96	10022116	Injury	PT
97	10022611	Interstitial lung disease	PT
98	10022694	Intestinal perforation	PT
99	10022891	Investigations	SOC
100	10022941	Iridocyclitis	PT
101	10022955	Iritis	PT
102	10023379	Ketoacidosis	PT
103	10024384	Leukopenia	PT
104	10024574	Lipase increased	PT
105	10024587	Lipids	PT
106	10024592	Lipids increased	PT
107	10024999	Lumbar puncture	PT
108	10025082	Lung disorder	PT
109	10025188	Lymphadenitis	PT
110	10025282	Lymphoedema	PT
111	10025310	Lymphoma	PT
112	10025327	Lymphopenia	PT
113	10025482	Malaise	PT
114	10025650	Malignant melanoma	PT
115	10027433	Metabolism and nutrition disorders	SOC
116	10027599	Migraine	PT
117	10028391	Musculoskeletal pain	PT
118	10028395	Musculoskeletal and connective tissue disorders	SOC
119	10028411	Myalgia	PT
120	10028424	Myasthenic syndrome	PT
121	10028606	Myocarditis	PT
122	10028641	Myopathy	PT
123	10028653	Myositis	PT
124	10028735	Nasal congestion	PT
125	10028810	Nasopharyngitis	PT
126	10028813	Nausea	PT
127	10028836	Neck pain	PT
128	10028997	Neoplasm malignant	PT
129	10029117	Nephritis	PT
130	10029205	Nervous system disorders	SOC
131	10029216	Nervousness	PT
132	10029240	Neuritis	PT
133	10029331	Neuropathy peripheral	PT
134	10029354	Neutropenia	PT
135	10029815	Nuclear magnetic resonance imaging	PT
136	10030095	Oedema	PT
137	10030124	Oedema peripheral	PT
138	10033371	Pain	PT
139	10033425	Pain in extremity	PT
140	10033433	Pain in jaw	PT
141	10033645	Pancreatitis	PT
142	10033775	Paraesthesia	PT
143	10033799	Paralysis	PT
144	10033985	Paresis	PT
145	10034545	Periorbital oedema	PT
146	10034580	Peripheral motor neuropathy	PT
147	10034620	Peripheral sensory neuropathy	PT
148	10034701	Peroneal nerve palsy	PT
149	10034835	Pharyngitis	PT
150	10035598	Pleural effusion	PT
151	10035664	Pneumonia	PT
152	10035724	Pneumonia mycoplasmal	PT
153	10035742	Pneumonitis	PT
154	10036099	Polymyalgia rheumatica	PT
155	10036105	Polyneuropathy	PT
156	10036556	Pregnancy	PT
157	10036790	Productive cough	PT
158	10037087	Pruritus	PT
159	10037153	Psoriasis	PT
160	10037377	Pulmonary embolism	PT
161	10037423	Pulmonary oedema	PT
162	10037660	Pyrexia	PT
163	10037844	Rash	PT
164	10037855	Rash erythematous	PT
165	10037858	Rash generalised	PT
166	10037867	Rash macular	PT
167	10037868	Rash maculo-papular	PT
168	10037870	Rash morbilliform	PT
169	10037876	Rash papular	PT
170	10037879	Rash papulosquamous	PT
171	10037884	Rash pruritic	PT
172	10037888	Rash pustular	PT
173	10037898	Rash vesicular	PT
174	10038695	Respiratory failure	PT
175	10038738	Respiratory, thoracic and mediastinal disorders	SOC
176	10039020	Rhabdomyolysis	PT
177	10039083	Rhinitis	PT
178	10039486	Sarcoidosis	PT
179	10039792	Seborrhoea	PT
180	10039840	Secondary hypothyroidism	PT
181	10040047	Sepsis	PT
182	10040753	Sinusitis	PT
183	10040767	Sjogren's syndrome	PT
184	10040785	Skin and subcutaneous tissue disorders	SOC
185	10040914	Skin reaction	PT
186	10041101	Small intestinal obstruction	PT
187	10042033	Stevens-Johnson syndrome	PT
188	10042128	Stomatitis	PT
189	10042674	Swelling	PT
190	10043224	Tenderness	PT
191	10043554	Thrombocytopenia	PT
192	10043778	Thyroiditis	PT
193	10043813	Thyroxine	PT
194	10043816	Thyroxine decreased	PT
195	10043818	Thyroxine increased	PT
196	10044223	Toxic epidermal necrolysis	PT
197	10044412	Transitional cell carcinoma	PT
198	10044591	Tri-iodothyronine	PT
199	10044596	Tri-iodothyronine increased	PT
200	10046306	Upper respiratory tract infection	PT
201	10046571	Urinary tract infection	PT
202	10046851	Uveitis	PT
203	10047115	Vasculitis	PT
204	10047281	Ventricular arrhythmia	PT
205	10047340	Vertigo	PT
206	10047642	Vitiligo	PT
207	10047700	Vomiting	PT
208	10047890	Weight	PT
209	10047895	Weight decreased	PT
210	10048959	Peripheral swelling	PT
211	10048961	Localised oedema	PT
212	10049046	Autoimmune thyroiditis	PT
213	10049438	General physical health deterioration	PT
214	10050659	Lipase	PT
215	10051265	Spondyloarthropathy	PT
216	10051379	Systemic inflammatory response syndrome	PT
217	10052243	Tumour associated fever	PT
218	10052576	Pruritus generalised	PT
219	10052805	Drug tolerance decreased	PT
220	10053156	Musculoskeletal discomfort	PT
221	10054888	Transaminases	PT
222	10055093	Brain cancer metastatic	PT
223	10057677	Transplant	PT
224	10059570	Blood alkaline phosphatase increased	PT
225	10059938	Laboratory test	PT
226	10060345	Infusion	PT
227	10060860	Neurological symptom	PT
228	10060946	Pneumonia bacterial	PT
229	10061087	Connective tissue disorder	PT
230	10061169	Embolism	PT
231	10061280	Mediastinal disorder	PT
232	10061296	Motor dysfunction	PT
233	10061428	Decreased appetite	PT
234	10061758	Chemotherapy	PT
235	10061818	Disease progression	PT
236	10061876	Obstruction	PT
237	10062005	Histology	PT
238	10062016	Immunosuppression	PT
239	10062194	Metastasis	PT
240	10062352	Respiratory tract infection	PT
241	10062767	Hypophysitis	PT
242	10063045	Effusion	PT
243	10064579	Exfoliative rash	PT
244	10064948	Viral rhinitis	PT
245	10064980	Neutralising antibodies positive	PT
246	10067484	Adverse reaction	PT
247	10067647	Delivery	PT
248	10067946	Renal cell carcinoma	PT
249	10067961	Eastern Cooperative Oncology Group performance status	PT
250	10068315	Fasting	PT
251	10068724	Antiviral treatment	PT
252	10068969	Adjuvant therapy	PT
253	10069070	Histiocytic necrotising lymphadenitis	PT
254	10069339	Acute kidney injury	PT
255	10070439	Autoimmune neuropathy	PT
256	10072005	Spinal pain	PT
257	10073071	Hepatocellular carcinoma	PT
258	10073755	Pneumocystis jirovecii pneumonia	PT
259	10076644	Autoimmune hypothyroidism	PT
260	10076705	Perforation	PT
261	10077361	Multiple organ dysfunction syndrome	PT
262	10078012	Limbic encephalitis	PT

## Sheet: Atezolizumab
	MedDRA_code	irAE_concept	Concept_level
1	10000081	Abdominal pain	PT
2	10000084	Abdominal pain lower	PT
3	10000087	Abdominal pain upper	PT
4	10000846	Acute lymphocytic leukaemia	PT
5	10001367	Adrenal insufficiency	PT
6	10001546	Alanine aminotransferase	PT
7	10001551	Alanine aminotransferase increased	PT
8	10002013	Amylase	PT
9	10002034	Anaemia	PT
10	10003239	Arthralgia	PT
11	10003476	Aspartate aminotransferase	PT
12	10003481	Aspartate aminotransferase increased	PT
13	10003549	Asthenia	PT
14	10003827	Autoimmune hepatitis	PT
15	10003988	Back pain	PT
16	10005298	Blood alkaline phosphatase	PT
17	10005362	Blood bilirubin	PT
18	10005364	Blood bilirubin increased	PT
19	10005480	Blood creatinine	PT
20	10005483	Blood creatinine increased	PT
21	10005553	Blood glucose	PT
22	10005605	Blood insulin	PT
23	10005829	Blood thyroid stimulating hormone	PT
24	10006895	Cachexia	PT
25	10007515	Cardiac arrest	PT
26	10009887	Colitis	PT
27	10010305	Confusional state	PT
28	10010774	Constipation	PT
29	10010808	Contraception	PT
30	10011224	Cough	PT
31	10011781	Cystitis	PT
32	10011906	Death	PT
33	10012174	Dehydration	PT
34	10012431	Dermatitis	PT
35	10012432	Dermatitis acneiform	PT
36	10012601	Diabetes mellitus	PT
37	10012671	Diabetic ketoacidosis	PT
38	10012735	Diarrhoea	PT
39	10013950	Dysphagia	PT
40	10013968	Dyspnoea	PT
41	10013971	Dyspnoea exertional	PT
42	10014522	Embolism venous	PT
43	10014581	Encephalitis	PT
44	10016256	Fatigue	PT
45	10016750	Flank pain	PT
46	10017367	Frequent bowel movements	PT
47	10017944	Gastrointestinal disorder	PT
48	10018867	Haematuria	PT
49	10019717	Hepatitis	PT
50	10020388	Hormone replacement therapy	PT
51	10020578	Hyperbilirubinaemia	PT
52	10020583	Hypercalcaemia	PT
53	10020635	Hyperglycaemia	PT
54	10020646	Hyperkalaemia	PT
55	10020669	Hypermagnesaemia	PT
56	10020751	Hypersensitivity	PT
57	10020850	Hyperthyroidism	PT
58	10020942	Hypoalbuminaemia	PT
59	10021015	Hypokalaemia	PT
60	10021036	Hyponatraemia	PT
61	10021058	Hypophosphataemia	PT
62	10021097	Hypotension	PT
63	10021114	Hypothyroidism	PT
64	10021143	Hypoxia	PT
65	10021789	Infection	PT
66	10022116	Injury	PT
67	10022437	Insomnia	PT
68	10022611	Interstitial lung disease	PT
69	10022687	Intestinal obstruction	PT
70	10022694	Intestinal perforation	PT
71	10023379	Ketoacidosis	PT
72	10024264	Lethargy	PT
73	10025082	Lung disorder	PT
74	10025282	Lymphoedema	PT
75	10025327	Lymphopenia	PT
76	10025482	Malaise	PT
77	10027199	Meningitis	PT
78	10027285	Meningoencephalitis herpetic	PT
79	10027433	Metabolism and nutrition disorders	SOC
80	10028372	Muscular weakness	PT
81	10028391	Musculoskeletal pain	PT
82	10028395	Musculoskeletal and connective tissue disorders	SOC
83	10028417	Myasthenia gravis	PT
84	10028424	Myasthenic syndrome	PT
85	10028596	Myocardial infarction	PT
86	10028813	Nausea	PT
87	10028836	Neck pain	PT
88	10028997	Neoplasm malignant	PT
89	10029331	Neuropathy peripheral	PT
90	10030095	Oedema	PT
91	10030124	Oedema peripheral	PT
92	10033371	Pain	PT
93	10033645	Pancreatitis	PT
94	10033647	Pancreatitis acute	PT
95	10034620	Peripheral sensory neuropathy	PT
96	10035598	Pleural effusion	PT
97	10035664	Pneumonia	PT
98	10035742	Pneumonitis	PT
99	10035759	Pneumothorax	PT
100	10036556	Pregnancy	PT
101	10036790	Productive cough	PT
102	10037087	Pruritus	PT
103	10037175	Psychiatric disorders	SOC
104	10037377	Pulmonary embolism	PT
105	10037660	Pyrexia	PT
106	10037844	Rash	PT
107	10037855	Rash erythematous	PT
108	10037867	Rash macular	PT
109	10037868	Rash maculo-papular	PT
110	10037876	Rash papular	PT
111	10037884	Rash pruritic	PT
112	10038359	Renal and urinary disorders	SOC
113	10038435	Renal failure	PT
114	10038687	Respiratory distress	PT
115	10038695	Respiratory failure	PT
116	10038738	Respiratory, thoracic and mediastinal disorders	SOC
117	10038980	Retroperitoneal haemorrhage	PT
118	10039755	Scrotal oedema	PT
119	10040047	Sepsis	PT
120	10040785	Skin and subcutaneous tissue disorders	SOC
121	10044412	Transitional cell carcinoma	PT
122	10045285	Ulcer	PT
123	10046306	Upper respiratory tract infection	PT
124	10046571	Urinary tract infection	PT
125	10047700	Vomiting	PT
126	10048709	Urosepsis	PT
127	10049119	Emotional distress	PT
128	10050659	Lipase	PT
129	10051792	Infusion related reaction	PT
130	10054088	Urinary tract infection bacterial	PT
131	10055690	Foetal death	PT
132	10055798	Haemorrhage	PT
133	10059186	Early satiety	PT
134	10059570	Blood alkaline phosphatase increased	PT
135	10059938	Laboratory test	PT
136	10060105	Liver function test	PT
137	10060345	Infusion	PT
138	10060945	Bacterial infection	PT
139	10061087	Connective tissue disorder	PT
140	10061169	Embolism	PT
141	10061216	Infarction	PT
142	10061280	Mediastinal disorder	PT
143	10061428	Decreased appetite	PT
144	10061577	Ulcer haemorrhage	PT
145	10061758	Chemotherapy	PT
146	10061818	Disease progression	PT
147	10061876	Obstruction	PT
148	10062194	Metastasis	PT
149	10062207	Mycobacterial infection	PT
150	10062352	Respiratory tract infection	PT
151	10062767	Hypophysitis	PT
152	10063045	Effusion	PT
153	10067484	Adverse reaction	PT
154	10067584	Type 1 diabetes mellitus	PT
155	10069339	Acute kidney injury	PT
156	10075761	Autoimmune colitis	PT
157	10076705	Perforation	PT

## Sheet: Durvalumab
	MedDRA_code	irAE_concept	Concept_level
1	10000081	Abdominal pain	PT
2	10000269	Abscess	PT
3	10000496	Acne	PT
4	10000846	Acute lymphocytic leukaemia	PT
5	10001367	Adrenal insufficiency	PT
6	10001546	Alanine aminotransferase	PT
7	10002034	Anaemia	PT
8	10003476	Aspartate aminotransferase	PT
9	10003549	Asthenia	PT
10	10003827	Autoimmune hepatitis	PT
11	10003988	Back pain	PT
12	10005169	Blindness	PT
13	10005298	Blood alkaline phosphatase	PT
14	10005362	Blood bilirubin	PT
15	10005480	Blood creatinine	PT
16	10005605	Blood insulin	PT
17	10005639	Blood lead	PT
18	10005845	Blood urea	PT
19	10005911	Body temperature increased	PT
20	10009887	Colitis	PT
21	10010774	Constipation	PT
22	10010808	Contraception	PT
23	10011224	Cough	PT
24	10011371	Creatinine renal clearance	PT
25	10011781	Cystitis	PT
26	10011906	Death	PT
27	10012174	Dehydration	PT
28	10012305	Demyelination	PT
29	10012431	Dermatitis	PT
30	10012441	Dermatitis bullous	PT
31	10012599	Diabetes insipidus	PT
32	10012601	Diabetes mellitus	PT
33	10012735	Diarrhoea	PT
34	10013082	Discomfort	PT
35	10013952	Dysphonia	PT
36	10013968	Dyspnoea	PT
37	10013971	Dyspnoea exertional	PT
38	10013990	Dysuria	PT
39	10014184	Eczema	PT
40	10014581	Encephalitis	PT
41	10014698	Endocrine disorders	SOC
42	10015150	Erythema	PT
43	10015535	Euphoric mood	PT
44	10016256	Fatigue	PT
45	10016642	Fibrosis	PT
46	10016750	Flank pain	PT
47	10017687	Gamma-glutamyltransferase	PT
48	10017944	Gastrointestinal disorder	PT
49	10018355	Glomerular filtration rate	PT
50	10018364	Glomerulonephritis	PT
51	10018916	Haemolytic anaemia	PT
52	10019717	Hepatitis	PT
53	10020388	Hormone replacement therapy	PT
54	10020578	Hyperbilirubinaemia	PT
55	10020583	Hypercalcaemia	PT
56	10020635	Hyperglycaemia	PT
57	10020646	Hyperkalaemia	PT
58	10020669	Hypermagnesaemia	PT
59	10020850	Hyperthyroidism	PT
60	10020942	Hypoalbuminaemia	PT
61	10020947	Hypocalcaemia	PT
62	10021015	Hypokalaemia	PT
63	10021036	Hyponatraemia	PT
64	10021067	Hypopituitarism	PT
65	10021114	Hypothyroidism	PT
66	10021328	Ileus	PT
67	10021789	Infection	PT
68	10022116	Injury	PT
69	10022611	Interstitial lung disease	PT
70	10022955	Iritis	PT
71	10023332	Keratitis	PT
72	10023874	Laryngitis	PT
73	10024264	Lethargy	PT
74	10024429	Lichen planus	PT
75	10025082	Lung disorder	PT
76	10025188	Lymphadenitis	PT
77	10025282	Lymphoedema	PT
78	10025327	Lymphopenia	PT
79	10025482	Malaise	PT
80	10027199	Meningitis	PT
81	10027201	Meningitis aseptic	PT
82	10027433	Metabolism and nutrition disorders	SOC
83	10028372	Muscular weakness	PT
84	10028391	Musculoskeletal pain	PT
85	10028395	Musculoskeletal and connective tissue disorders	SOC
86	10028411	Myalgia	PT
87	10028417	Myasthenia gravis	PT
88	10028606	Myocarditis	PT
89	10028653	Myositis	PT
90	10028810	Nasopharyngitis	PT
91	10028813	Nausea	PT
92	10028997	Neoplasm malignant	PT
93	10029117	Nephritis	PT
94	10029331	Neuropathy peripheral	PT
95	10029354	Neutropenia	PT
96	10029410	Night sweats	PT
97	10030095	Oedema	PT
98	10030124	Oedema peripheral	PT
99	10033371	Pain	PT
100	10033645	Pancreatitis	PT
101	10033985	Paresis	PT
102	10034686	Peritonsillar abscess	PT
103	10034835	Pharyngitis	PT
104	10035664	Pneumonia	PT
105	10035665	Pneumonia adenoviral	PT
106	10035676	Pneumonia cytomegaloviral	PT
107	10035702	Pneumonia haemophilus	PT
108	10035717	Pneumonia klebsiella	PT
109	10035728	Pneumonia pneumococcal	PT
110	10035735	Pneumonia streptococcal	PT
111	10035742	Pneumonitis	PT
112	10036099	Polymyalgia rheumatica	PT
113	10036556	Pregnancy	PT
114	10036595	Premature delivery	PT
115	10036790	Productive cough	PT
116	10037087	Pruritus	PT
117	10037153	Psoriasis	PT
118	10037383	Pulmonary fibrosis	PT
119	10037660	Pyrexia	PT
120	10037765	Radiation pneumonitis	PT
121	10037794	Radiotherapy	PT
122	10037844	Rash	PT
123	10037855	Rash erythematous	PT
124	10037867	Rash macular	PT
125	10037876	Rash papular	PT
126	10037884	Rash pruritic	PT
127	10037888	Rash pustular	PT
128	10038435	Renal failure	PT
129	10038738	Respiratory, thoracic and mediastinal disorders	SOC
130	10039020	Rhabdomyolysis	PT
131	10039083	Rhinitis	PT
132	10039755	Scrotal oedema	PT
133	10039759	Scrotal swelling	PT
134	10040047	Sepsis	PT
135	10040753	Sinusitis	PT
136	10040785	Skin and subcutaneous tissue disorders	SOC
137	10042033	Stevens-Johnson syndrome	PT
138	10042674	Swelling	PT
139	10043778	Thyroiditis	PT
140	10044008	Tonsillitis	PT
141	10044223	Toxic epidermal necrolysis	PT
142	10044314	Tracheobronchitis	PT
143	10044412	Transitional cell carcinoma	PT
144	10046306	Upper respiratory tract infection	PT
145	10046571	Urinary tract infection	PT
146	10046851	Uveitis	PT
147	10047115	Vasculitis	PT
148	10047642	Vitiligo	PT
149	10047680	Vogt-Koyanagi-Harada syndrome	PT
150	10048302	Tubulointerstitial nephritis	PT
151	10048709	Urosepsis	PT
152	10048959	Peripheral swelling	PT
153	10048961	Localised oedema	PT
154	10049438	General physical health deterioration	PT
155	10050762	Candiduria	PT
156	10051379	Systemic inflammatory response syndrome	PT
157	10052243	Tumour associated fever	PT
158	10052576	Pruritus generalised	PT
159	10055672	Pneumonia necrotising	PT
160	10057581	Tobacco user	PT
161	10058467	Lung neoplasm malignant	PT
162	10058675	Dermatitis psoriasiform	PT
163	10059516	Skin toxicity	PT
164	10060345	Infusion	PT
165	10060946	Pneumonia bacterial	PT
166	10061087	Connective tissue disorder	PT
167	10061229	Lung infection	PT
168	10061280	Mediastinal disorder	PT
169	10061428	Decreased appetite	PT
170	10061818	Disease progression	PT
171	10062016	Immunosuppression	PT
172	10062194	Metastasis	PT
173	10062352	Respiratory tract infection	PT
174	10062767	Hypophysitis	PT
175	10063743	Hypophagia	PT
176	10067125	Liver injury	PT
177	10067484	Adverse reaction	PT
178	10067647	Delivery	PT
179	10069070	Histiocytic necrotising lymphadenitis	PT
180	10069339	Acute kidney injury	PT
181	10070439	Autoimmune neuropathy	PT
182	10073755	Pneumocystis jirovecii pneumonia	PT
183	10076644	Autoimmune hypothyroidism	PT

## Sheet: Avelumab
	MedDRA_code	irAE_concept	Concept_level
1	10000059	Abdominal discomfort	PT
2	10000081	Abdominal pain	PT
3	10000369	Accident	PT
4	10000846	Acute lymphocytic leukaemia	PT
5	10001367	Adrenal insufficiency	PT
6	10001388	Adrenocortical carcinoma	PT
7	10001546	Alanine aminotransferase	PT
8	10002013	Amylase	PT
9	10002034	Anaemia	PT
10	10003239	Arthralgia	PT
11	10003246	Arthritis	PT
12	10003476	Aspartate aminotransferase	PT
13	10003549	Asthenia	PT
14	10003827	Autoimmune hepatitis	PT
15	10003988	Back pain	PT
16	10004720	Biopsy	PT
17	10005298	Blood alkaline phosphatase	PT
18	10005362	Blood bilirubin	PT
19	10005461	Blood creatine	PT
20	10005467	Blood creatine phosphokinase	PT
21	10005480	Blood creatinine	PT
22	10005483	Blood creatinine increased	PT
23	10005605	Blood insulin	PT
24	10007882	Cellulitis	PT
25	10008190	Cerebrovascular accident	PT
26	10008531	Chills	PT
27	10009887	Colitis	PT
28	10010774	Constipation	PT
29	10010808	Contraception	PT
30	10011224	Cough	PT
31	10011781	Cystitis	PT
32	10011906	Death	PT
33	10012174	Dehydration	PT
34	10012305	Demyelination	PT
35	10012431	Dermatitis	PT
36	10012432	Dermatitis acneiform	PT
37	10012441	Dermatitis bullous	PT
38	10012455	Dermatitis exfoliative	PT
39	10012601	Diabetes mellitus	PT
40	10012735	Diarrhoea	PT
41	10013082	Discomfort	PT
42	10013573	Dizziness	PT
43	10013700	Drug hypersensitivity	PT
44	10013968	Dyspnoea	PT
45	10013971	Dyspnoea exertional	PT
46	10014184	Eczema	PT
47	10014581	Encephalitis	PT
48	10015150	Erythema	PT
49	10015218	Erythema multiforme	PT
50	10015535	Euphoric mood	PT
51	10016256	Fatigue	PT
52	10016825	Flushing	PT
53	10017693	Gamma-glutamyltransferase increased	PT
54	10017944	Gastrointestinal disorder	PT
55	10017999	Gastrointestinal pain	PT
56	10018065	General disorders and administration site conditions	SOC
57	10018092	Generalised oedema	PT
58	10018355	Glomerular filtration rate	PT
59	10018358	Glomerular filtration rate decreased	PT
60	10018867	Haematuria	PT
61	10018916	Haemolytic anaemia	PT
62	10019211	Headache	PT
63	10019717	Hepatitis	PT
64	10019731	Hepatitis B	PT
65	10019744	Hepatitis C	PT
66	10020388	Hormone replacement therapy	PT
67	10020635	Hyperglycaemia	PT
68	10020646	Hyperkalaemia	PT
69	10020751	Hypersensitivity	PT
70	10020772	Hypertension	PT
71	10020850	Hyperthyroidism	PT
72	10021036	Hyponatraemia	PT
73	10021067	Hypopituitarism	PT
74	10021097	Hypotension	PT
75	10021114	Hypothyroidism	PT
76	10021328	Ileus	PT
77	10021789	Infection	PT
78	10022116	Injury	PT
79	10022687	Intestinal obstruction	PT
80	10022891	Investigations	SOC
81	10022955	Iritis	PT
82	10023379	Ketoacidosis	PT
83	10023424	Kidney infection	PT
84	10025188	Lymphadenitis	PT
85	10025327	Lymphopenia	PT
86	10025482	Malaise	PT
87	10025650	Malignant melanoma	PT
88	10027406	Mesothelioma	PT
89	10027433	Metabolism and nutrition disorders	SOC
90	10028372	Muscular weakness	PT
91	10028391	Musculoskeletal pain	PT
92	10028395	Musculoskeletal and connective tissue disorders	SOC
93	10028411	Myalgia	PT
94	10028417	Myasthenia gravis	PT
95	10028606	Myocarditis	PT
96	10028653	Myositis	PT
97	10028813	Nausea	PT
98	10028836	Neck pain	PT
99	10028980	Neoplasm	PT
100	10028997	Neoplasm malignant	PT
101	10029117	Nephritis	PT
102	10029205	Nervous system disorders	SOC
103	10029216	Nervousness	PT
104	10029266	Neuroendocrine carcinoma of the skin	PT
105	10029354	Neutropenia	PT
106	10030095	Oedema	PT
107	10030124	Oedema peripheral	PT
108	10033128	Ovarian cancer	PT
109	10033371	Pain	PT
110	10033425	Pain in extremity	PT
111	10033645	Pancreatitis	PT
112	10034277	Pemphigoid	PT
113	10034474	Pericardial effusion	PT
114	10035742	Pneumonitis	PT
115	10036500	Premedication	PT
116	10036556	Pregnancy	PT
117	10036790	Productive cough	PT
118	10037087	Pruritus	PT
119	10037153	Psoriasis	PT
120	10037660	Pyrexia	PT
121	10037686	Pyuria	PT
122	10037844	Rash	PT
123	10037868	Rash maculo-papular	PT
124	10037884	Rash pruritic	PT
125	10038435	Renal failure	PT
126	10038695	Respiratory failure	PT
127	10038738	Respiratory, thoracic and mediastinal disorders	SOC
128	10038776	Retching	PT
129	10039020	Rhabdomyolysis	PT
130	10040047	Sepsis	PT
131	10040785	Skin and subcutaneous tissue disorders	SOC
132	10041101	Small intestinal obstruction	PT
133	10042033	Stevens-Johnson syndrome	PT
134	10042674	Swelling	PT
135	10043554	Thrombocytopenia	PT
136	10043778	Thyroiditis	PT
137	10044223	Toxic epidermal necrolysis	PT
138	10044412	Transitional cell carcinoma	PT
139	10046571	Urinary tract infection	PT
140	10046735	Urticaria	PT
141	10046851	Uveitis	PT
142	10047065	Vascular disorders	SOC
143	10047115	Vasculitis	PT
144	10047700	Vomiting	PT
145	10047890	Weight	PT
146	10047895	Weight decreased	PT
147	10047924	Wheezing	PT
148	10048302	Tubulointerstitial nephritis	PT
149	10048709	Urosepsis	PT
150	10048959	Peripheral swelling	PT
151	10050659	Lipase	PT
152	10052576	Pruritus generalised	PT
153	10055690	Foetal death	PT
154	10055798	Haemorrhage	PT
155	10060090	Analgesic drug level	PT
156	10060345	Infusion	PT
157	10060862	Prostate cancer	PT
158	10061087	Connective tissue disorder	PT
159	10061280	Mediastinal disorder	PT
160	10061428	Decreased appetite	PT
161	10061451	Colorectal cancer	PT
162	10061876	Obstruction	PT
163	10062016	Immunosuppression	PT
164	10062194	Metastasis	PT
165	10062767	Hypophysitis	PT
166	10062878	Gastrooesophageal cancer	PT
167	10063045	Effusion	PT
168	10063581	Stem cell transplant	PT
169	10063743	Hypophagia	PT
170	10067484	Adverse reaction	PT
171	10067821	Head and neck cancer	PT
172	10067946	Renal cell carcinoma	PT
173	10068237	Hypertransaminasaemia	PT
174	10068315	Fasting	PT
175	10069070	Histiocytic necrotising lymphadenitis	PT
176	10069339	Acute kidney injury	PT
