# Supplementary material for: Detecting and Filtering Immune-Related Adverse Events Signal Based on Text Mining and Observational Health Data Sciences and Informatics Common Data Model: Framework Development Study
Source: JMIR Med Inform. 2020 Jun 12;8(6):e17353. doi: 10.2196/17353 (PMC7320306; doi:10.2196/17353)
Supplement: Multimedia Appendix 5 [file medinform_v8i6e17353_app5.xlsx]

## Sheet: ALL
	MedDRA_code	irAE_concept	Concept_level
1	10000059	Abdominal discomfort	PT
2	10000081	Abdominal pain	PT
3	10000084	Abdominal pain lower	PT
4	10000087	Abdominal pain upper	PT
5	10000097	Abdominal tenderness	PT
6	10000210	Abortion	PT
7	10000269	Abscess	PT
8	10000496	Acne	PT
9	10001367	Adrenal insufficiency	PT
10	10001389	Adrenocortical insufficiency acute	PT
11	10001551	Alanine aminotransferase increased	PT
12	10001760	Alopecia	PT
13	10002016	Amylase increased	PT
14	10002034	Anaemia	PT
15	10002198	Anaphylactic reaction	PT
16	10003119	Arrhythmia	PT
17	10003230	Arteritis	PT
18	10003239	Arthralgia	PT
19	10003246	Arthritis	PT
20	10003445	Ascites	PT
21	10003481	Aspartate aminotransferase increased	PT
22	10003549	Asthenia	PT
23	10003550	Asthenic conditions	HT
24	10003827	Autoimmune hepatitis	PT
25	10003988	Back pain	PT
26	10005063	Bladder pain	PT
27	10005148	Blepharitis	PT
28	10005169	Blindness	PT
29	10005287	Blood albumin decreased	PT
30	10005329	Blood and lymphatic system disorders	SOC
31	10005359	Blood bicarbonate decreased	PT
32	10005364	Blood bilirubin increased	PT
33	10005395	Blood calcium decreased	PT
34	10005483	Blood creatinine increased	PT
35	10005557	Blood glucose increased	PT
36	10005725	Blood potassium increased	PT
37	10005802	Blood sodium decreased	PT
38	10005832	Blood thyroid stimulating hormone decreased	PT
39	10005833	Blood thyroid stimulating hormone increased	PT
40	10005863	Blood urine	PT
41	10005911	Body temperature increased	PT
42	10006002	Bone pain	PT
43	10006895	Cachexia	PT
44	10007515	Cardiac arrest	PT
45	10007554	Cardiac failure	PT
46	10007882	Cellulitis	PT
47	10008190	Cerebrovascular accident	PT
48	10008399	Change of bowel habit	PT
49	10008531	Chills	PT
50	10008796	Chromaturia	PT
51	10009887	Colitis	PT
52	10010305	Confusional state	PT
53	10010741	Conjunctivitis	PT
54	10010774	Constipation	PT
55	10011224	Cough	PT
56	10011652	Cushing's syndrome	PT
57	10011781	Cystitis	PT
58	10011906	Death	PT
59	10011912	Death neonatal	PT
60	10011953	Decreased activity	PT
61	10012174	Dehydration	PT
62	10012305	Demyelination	PT
63	10012431	Dermatitis	PT
64	10012432	Dermatitis acneiform	PT
65	10012434	Dermatitis allergic	PT
66	10012441	Dermatitis bullous	PT
67	10012442	Dermatitis contact	PT
68	10012455	Dermatitis exfoliative	PT
69	10012599	Diabetes insipidus	PT
70	10012601	Diabetes mellitus	PT
71	10012671	Diabetic ketoacidosis	PT
72	10012735	Diarrhoea	PT
73	10013082	Discomfort	PT
74	10013457	Dissociation	PT
75	10013573	Dizziness	PT
76	10013687	Drug eruption	PT
77	10013700	Drug hypersensitivity	PT
78	10013864	Duodenitis	PT
79	10013886	Dysaesthesia	PT
80	10013911	Dysgeusia	PT
81	10013950	Dysphagia	PT
82	10013952	Dysphonia	PT
83	10013968	Dyspnoea	PT
84	10013971	Dyspnoea exertional	PT
85	10013990	Dysuria	PT
86	10014184	Eczema	PT
87	10014190	Eczema asteatotic	PT
88	10014522	Embolism venous	PT
89	10014581	Encephalitis	PT
90	10014612	Encephalitis viral	PT
91	10014698	Endocrine disorders	SOC
92	10014893	Enterocolitis	PT
93	10014950	Eosinophilia	PT
94	10015084	Episcleritis	PT
95	10015150	Erythema	PT
96	10015218	Erythema multiforme	PT
97	10015919	Eye disorders	SOC
98	10016029	Face oedema	PT
99	10016228	Fasciitis	PT
100	10016256	Fatigue	PT
101	10016642	Fibrosis	PT
102	10016750	Flank pain	PT
103	10016825	Flushing	PT
104	10017367	Frequent bowel movements	PT
105	10017693	Gamma-glutamyltransferase increased	PT
106	10017853	Gastritis	PT
107	10017888	Gastroenteritis	PT
108	10017944	Gastrointestinal disorder	PT
109	10017999	Gastrointestinal pain	PT
110	10018092	Generalised oedema	PT
111	10018175	Genital rash	PT
112	10018358	Glomerular filtration rate decreased	PT
113	10018364	Glomerulonephritis	PT
114	10018651	Graft versus host disease	PT
115	10018713	Gravitational oedema	PT
116	10018767	Guillain-Barre syndrome	PT
117	10018836	Haematochezia	PT
118	10018867	Haematuria	PT
119	10018870	Blood urine present	PT
120	10018884	Haemoglobin decreased	PT
121	10018916	Haemolytic anaemia	PT
122	10019211	Headache	PT
123	10019663	Hepatic failure	PT
124	10019705	Hepatic pain	PT
125	10019717	Hepatitis	PT
126	10019795	Hepatitis toxic	PT
127	10019851	Hepatotoxicity	PT
128	10019953	Herpes simplex encephalitis	PT
129	10019974	Herpes zoster	PT
130	10020568	Hyperaesthesia	PT
131	10020578	Hyperbilirubinaemia	PT
132	10020583	Hypercalcaemia	PT
133	10020603	Hypercholesterolaemia	PT
134	10020635	Hyperglycaemia	PT
135	10020646	Hyperkalaemia	PT
136	10020649	Hyperkeratosis	PT
137	10020669	Hypermagnesaemia	PT
138	10020751	Hypersensitivity	PT
139	10020764	Hypersensitivity vasculitis	PT
140	10020772	Hypertension	PT
141	10020850	Hyperthyroidism	PT
142	10020869	Hypertriglyceridaemia	PT
143	10020937	Hypoaesthesia	PT
144	10020942	Hypoalbuminaemia	PT
145	10020947	Hypocalcaemia	PT
146	10020993	Hypoglycaemia	PT
147	10021015	Hypokalaemia	PT
148	10021027	Hypomagnesaemia	PT
149	10021036	Hyponatraemia	PT
150	10021058	Hypophosphataemia	PT
151	10021067	Hypopituitarism	PT
152	10021097	Hypotension	PT
153	10021114	Hypothyroidism	PT
154	10021143	Hypoxia	PT
155	10021328	Ileus	PT
156	10021789	Infection	PT
157	10021881	Infections and infestations	SOC
158	10022116	Injury	PT
159	10022437	Insomnia	PT
160	10022611	Interstitial lung disease	PT
161	10022687	Intestinal obstruction	PT
162	10022694	Intestinal perforation	PT
163	10022941	Iridocyclitis	PT
164	10022955	Iritis	PT
165	10023332	Keratitis	PT
166	10023379	Ketoacidosis	PT
167	10023424	Kidney infection	PT
168	10023874	Laryngitis	PT
169	10024264	Lethargy	PT
170	10024384	Leukopenia	PT
171	10024429	Lichen planus	PT
172	10024574	Lipase increased	PT
173	10024690	Liver function test abnormal	PT
174	10025082	Lung disorder	PT
175	10025188	Lymphadenitis	PT
176	10025282	Lymphoedema	PT
177	10025327	Lymphopenia	PT
178	10025482	Malaise	PT
179	10027199	Meningitis	PT
180	10027201	Meningitis aseptic	PT
181	10027285	Meningoencephalitis herpetic	PT
182	10027433	Metabolism and nutrition disorders	SOC
183	10027599	Migraine	PT
184	10028140	Mucous stools	PT
185	10028372	Muscular weakness	PT
186	10028391	Musculoskeletal pain	PT
187	10028411	Myalgia	PT
188	10028417	Myasthenia gravis	PT
189	10028424	Myasthenic syndrome	PT
190	10028524	Myelitis	PT
191	10028596	Myocardial infarction	PT
192	10028606	Myocarditis	PT
193	10028641	Myopathy	PT
194	10028653	Myositis	PT
195	10028735	Nasal congestion	PT
196	10028810	Nasopharyngitis	PT
197	10028813	Nausea	PT
198	10028836	Neck pain	PT
199	10028885	Necrotising fasciitis	PT
200	10029117	Nephritis	PT
201	10029205	Nervous system disorders	SOC
202	10029240	Neuritis	PT
203	10029331	Neuropathy peripheral	PT
204	10029354	Neutropenia	PT
205	10029366	Neutrophil count decreased	PT
206	10029410	Night sweats	PT
207	10030095	Oedema	PT
208	10030124	Oedema peripheral	PT
209	10030216	Oesophagitis	PT
210	10031252	Osteomyelitis	PT
211	10033371	Pain	PT
212	10033425	Pain in extremity	PT
213	10033433	Pain in jaw	PT
214	10033645	Pancreatitis	PT
215	10033647	Pancreatitis acute	PT
216	10033775	Paraesthesia	PT
217	10033799	Paralysis	PT
218	10033985	Paresis	PT
219	10034263	Pelvic pain	PT
220	10034277	Pemphigoid	PT
221	10034474	Pericardial effusion	PT
222	10034484	Pericarditis	PT
223	10034545	Periorbital oedema	PT
224	10034580	Peripheral motor neuropathy	PT
225	10034620	Peripheral sensory neuropathy	PT
226	10034686	Peritonsillar abscess	PT
227	10034701	Peroneal nerve palsy	PT
228	10034835	Pharyngitis	PT
229	10035226	Plasma cell myeloma	PT
230	10035528	Platelet count decreased	PT
231	10035598	Pleural effusion	PT
232	10035664	Pneumonia	PT
233	10035665	Pneumonia adenoviral	PT
234	10035676	Pneumonia cytomegaloviral	PT
235	10035702	Pneumonia haemophilus	PT
236	10035717	Pneumonia klebsiella	PT
237	10035728	Pneumonia pneumococcal	PT
238	10035735	Pneumonia streptococcal	PT
239	10035742	Pneumonitis	PT
240	10035759	Pneumothorax	PT
241	10036099	Polymyalgia rheumatica	PT
242	10036102	Polymyositis	PT
243	10036105	Polyneuropathy	PT
244	10036595	Premature delivery	PT
245	10036697	Primary hypothyroidism	PT
246	10036790	Productive cough	PT
247	10037087	Pruritus	PT
248	10037153	Psoriasis	PT
249	10037175	Psychiatric disorders	SOC
250	10037377	Pulmonary embolism	PT
251	10037383	Pulmonary fibrosis	PT
252	10037423	Pulmonary oedema	PT
253	10037549	Purpura	PT
254	10037660	Pyrexia	PT
255	10037686	Pyuria	PT
256	10037765	Radiation pneumonitis	PT
257	10037844	Rash	PT
258	10037855	Rash erythematous	PT
259	10037857	Rash follicular	PT
260	10037858	Rash generalised	PT
261	10037867	Rash macular	PT
262	10037868	Rash maculo-papular	PT
263	10037870	Rash morbilliform	PT
264	10037876	Rash papular	PT
265	10037879	Rash papulosquamous	PT
266	10037884	Rash pruritic	PT
267	10037888	Rash pustular	PT
268	10037898	Rash vesicular	PT
269	10038359	Renal and urinary disorders	SOC
270	10038435	Renal failure	PT
271	10038687	Respiratory distress	PT
272	10038695	Respiratory failure	PT
273	10038776	Retching	PT
274	10038848	Retinal detachment	PT
275	10038980	Retroperitoneal haemorrhage	PT
276	10039020	Rhabdomyolysis	PT
277	10039083	Rhinitis	PT
278	10039486	Sarcoidosis	PT
279	10039705	Scleritis	PT
280	10039755	Scrotal oedema	PT
281	10039759	Scrotal swelling	PT
282	10039792	Seborrhoea	PT
283	10039793	Seborrhoeic dermatitis	PT
284	10039796	Seborrhoeic keratosis	PT
285	10039840	Secondary hypothyroidism	PT
286	10039906	Seizure	PT
287	10040047	Sepsis	PT
288	10040070	Septic shock	PT
289	10040560	Shock	PT
290	10040753	Sinusitis	PT
291	10040767	Sjogren's syndrome	PT
292	10040785	Skin and subcutaneous tissue disorders	SOC
293	10040868	Skin hypopigmentation	PT
294	10040914	Skin reaction	PT
295	10041101	Small intestinal obstruction	PT
296	10042033	Stevens-Johnson syndrome	PT
297	10042062	Stillbirth	PT
298	10042128	Stomatitis	PT
299	10042674	Swelling	PT
300	10043207	Temporal arteritis	PT
301	10043224	Tenderness	PT
302	10043554	Thrombocytopenia	PT
303	10043561	Thrombocytopenic purpura	PT
304	10043709	Thyroid disorder	PT
305	10043778	Thyroiditis	PT
306	10043816	Thyroxine decreased	PT
307	10043818	Thyroxine increased	PT
308	10044008	Tonsillitis	PT
309	10044223	Toxic epidermal necrolysis	PT
310	10044314	Tracheobronchitis	PT
311	10044439	Transplant rejection	PT
312	10044596	Tri-iodothyronine increased	PT
313	10045171	Tumour pain	PT
314	10045285	Ulcer	PT
315	10046306	Upper respiratory tract infection	PT
316	10046571	Urinary tract infection	PT
317	10046735	Urticaria	PT
318	10046851	Uveitis	PT
319	10047065	Vascular disorders	SOC
320	10047115	Vasculitis	PT
321	10047216	Venoocclusive liver disease	PT
322	10047281	Ventricular arrhythmia	PT
323	10047340	Vertigo	PT
324	10047513	Vision blurred	PT
325	10047642	Vitiligo	PT
326	10047680	Vogt-Koyanagi-Harada syndrome	PT
327	10047700	Vomiting	PT
328	10047895	Weight decreased	PT
329	10047924	Wheezing	PT
330	10048294	Mental status changes	PT
331	10048302	Tubulointerstitial nephritis	PT
332	10048709	Urosepsis	PT
333	10048865	Hypoacusis	PT
334	10048959	Peripheral swelling	PT
335	10048961	Localised oedema	PT
336	10049046	Autoimmune thyroiditis	PT
337	10049119	Emotional distress	PT
338	10049438	General physical health deterioration	PT
339	10049471	Blood phosphorus decreased	PT
340	10050762	Candiduria	PT
341	10050822	Suprapubic pain	PT
342	10051265	Spondyloarthropathy	PT
343	10051379	Systemic inflammatory response syndrome	PT
344	10051792	Infusion related reaction	PT
345	10052243	Tumour associated fever	PT
346	10052576	Pruritus generalised	PT
347	10052804	Drug tolerance	PT
348	10052805	Drug tolerance decreased	PT
349	10053156	Musculoskeletal discomfort	PT
350	10053635	Extraocular muscle disorder	PT
351	10053646	VIth nerve disorder	PT
352	10054088	Urinary tract infection bacterial	PT
353	10054112	Hospitalisation	PT
354	10054889	Transaminases increased	PT
355	10054996	Infusion site reaction	PT
356	10055672	Pneumonia necrotising	PT
357	10055690	Foetal death	PT
358	10055798	Haemorrhage	PT
359	10058359	Hypogonadism	PT
360	10058675	Dermatitis psoriasiform	PT
361	10059186	Early satiety	PT
362	10059245	Angiopathy	PT
363	10059516	Skin toxicity	PT
364	10059570	Blood alkaline phosphatase increased	PT
365	10060742	Endocrine ophthalmopathy	PT
366	10060795	Hepatic enzyme increased	PT
367	10060860	Neurological symptom	PT
368	10060946	Pneumonia bacterial	PT
369	10061087	Connective tissue disorder	PT
370	10061137	Ocular toxicity	PT
371	10061169	Embolism	PT
372	10061216	Infarction	PT
373	10061229	Lung infection	PT
374	10061280	Mediastinal disorder	PT
375	10061296	Motor dysfunction	PT
376	10061334	Partial seizures	PT
377	10061428	Decreased appetite	PT
378	10061574	Urinary tract obstruction	PT
379	10061577	Ulcer haemorrhage	PT
380	10061666	Autonomic neuropathy	PT
381	10061818	Disease progression	PT
382	10061876	Obstruction	PT
383	10062207	Mycobacterial infection	PT
384	10062237	Renal impairment	PT
385	10062352	Respiratory tract infection	PT
386	10062767	Hypophysitis	PT
387	10063045	Effusion	PT
388	10063743	Hypophagia	PT
389	10064000	Lichenoid keratosis	PT
390	10064579	Exfoliative rash	PT
391	10064948	Viral rhinitis	PT
392	10064980	Neutralising antibodies positive	PT
393	10067125	Liver injury	PT
394	10067484	Adverse reaction	PT
395	10067508	Low birth weight baby	PT
396	10067584	Type 1 diabetes mellitus	PT
397	10067587	Neurosensory hypoacusis	PT
398	10068237	Hypertransaminasaemia	PT
399	10069070	Histiocytic necrotising lymphadenitis	PT
400	10069339	Acute kidney injury	PT
401	10070439	Autoimmune neuropathy	PT
402	10072005	Spinal pain	PT
403	10073508	Drug reaction with eosinophilia and systemic symptoms	PT
404	10073755	Pneumocystis jirovecii pneumonia	PT
405	10074667	Immune thrombocytopenic purpura	PT
406	10075761	Autoimmune colitis	PT
407	10076644	Autoimmune hypothyroidism	PT
408	10076705	Perforation	PT
409	10077361	Multiple organ dysfunction syndrome	PT
410	10077665	Immune-mediated adverse reaction	PT
411	10078012	Limbic encephalitis	PT
412	10078953	Autoimmune endocrine disorder	PT
413	NA	Peritoneal signs	NA
414	NA	Ocular inflammatory toxicity	NA
415	NA	Diarrhea-assoicated renal failure	NA
416	NA	Premature infant death	NA
417	NA	Higher incidences of infant mortality	NA
418	NA	Potential hazard to a fetus	NA
419	NA	Risk to a fetus	NA
420	NA	Fetal loss	NA
421	NA	Steroid-requiring febrile syndrome	NA

## Sheet: Ipilimumab
	MedDRA_code	irAE_concept	Concept_level
1	10000081	Abdominal pain	PT
2	10000210	Abortion	PT
3	10001367	Adrenal insufficiency	PT
4	10001389	Adrenocortical insufficiency acute	PT
5	10001551	Alanine aminotransferase increased	PT
6	10002016	Amylase increased	PT
7	10002034	Anaemia	PT
8	10003230	Arteritis	PT
9	10003246	Arthritis	PT
10	10003481	Aspartate aminotransferase increased	PT
11	10003549	Asthenia	PT
12	10003827	Autoimmune hepatitis	PT
13	10005148	Blepharitis	PT
14	10005169	Blindness	PT
15	10005364	Blood bilirubin increased	PT
16	10005483	Blood creatinine increased	PT
17	10005911	Body temperature increased	PT
18	10008399	Change of bowel habit	PT
19	10009887	Colitis	PT
20	10010741	Conjunctivitis	PT
21	10011652	Cushing's syndrome	PT
22	10011906	Death	PT
23	10012431	Dermatitis	PT
24	10012735	Diarrhoea	PT
25	10013457	Dissociation	PT
26	10014581	Encephalitis	PT
27	10014893	Enterocolitis	PT
28	10014950	Eosinophilia	PT
29	10015084	Episcleritis	PT
30	10015150	Erythema	PT
31	10015218	Erythema multiforme	PT
32	10016256	Fatigue	PT
33	10017944	Gastrointestinal disorder	PT
34	10018767	Guillain-Barre syndrome	PT
35	10018836	Haematochezia	PT
36	10018884	Haemoglobin decreased	PT
37	10018916	Haemolytic anaemia	PT
38	10019211	Headache	PT
39	10019663	Hepatic failure	PT
40	10019717	Hepatitis	PT
41	10019851	Hepatotoxicity	PT
42	10020764	Hypersensitivity vasculitis	PT
43	10020850	Hyperthyroidism	PT
44	10021067	Hypopituitarism	PT
45	10021097	Hypotension	PT
46	10021114	Hypothyroidism	PT
47	10022437	Insomnia	PT
48	10022694	Intestinal perforation	PT
49	10022955	Iritis	PT
50	10024690	Liver function test abnormal	PT
51	10027199	Meningitis	PT
52	10027433	Metabolism and nutrition disorders	SOC
53	10028140	Mucous stools	PT
54	10028372	Muscular weakness	PT
55	10028417	Myasthenia gravis	PT
56	10028606	Myocarditis	PT
57	10028653	Myositis	PT
58	10028813	Nausea	PT
59	10029117	Nephritis	PT
60	10029205	Nervous system disorders	SOC
61	10029331	Neuropathy peripheral	PT
62	10030216	Oesophagitis	PT
63	10033371	Pain	PT
64	10033645	Pancreatitis	PT
65	10033775	Paraesthesia	PT
66	10034484	Pericarditis	PT
67	10034580	Peripheral motor neuropathy	PT
68	10034620	Peripheral sensory neuropathy	PT
69	10035742	Pneumonitis	PT
70	10036099	Polymyalgia rheumatica	PT
71	10036102	Polymyositis	PT
72	10036595	Premature delivery	PT
73	10036697	Primary hypothyroidism	PT
74	10037087	Pruritus	PT
75	10037153	Psoriasis	PT
76	10037175	Psychiatric disorders	SOC
77	10037660	Pyrexia	PT
78	10037844	Rash	PT
79	10038435	Renal failure	PT
80	10038848	Retinal detachment	PT
81	10039486	Sarcoidosis	PT
82	10039705	Scleritis	PT
83	10040785	Skin and subcutaneous tissue disorders	SOC
84	10042033	Stevens-Johnson syndrome	PT
85	10042062	Stillbirth	PT
86	10043207	Temporal arteritis	PT
87	10043778	Thyroiditis	PT
88	10044223	Toxic epidermal necrolysis	PT
89	10046735	Urticaria	PT
90	10046851	Uveitis	PT
91	10047115	Vasculitis	PT
92	10047513	Vision blurred	PT
93	10047680	Vogt-Koyanagi-Harada syndrome	PT
94	10047700	Vomiting	PT
95	10047895	Weight decreased	PT
96	10048294	Mental status changes	PT
97	10048865	Hypoacusis	PT
98	10049046	Autoimmune thyroiditis	PT
99	10052804	Drug tolerance	PT
100	10053635	Extraocular muscle disorder	PT
101	10054112	Hospitalisation	PT
102	10054889	Transaminases increased	PT
103	10058359	Hypogonadism	PT
104	10059245	Angiopathy	PT
105	10059570	Blood alkaline phosphatase increased	PT
106	10060742	Endocrine ophthalmopathy	PT
107	10061137	Ocular toxicity	PT
108	10061428	Decreased appetite	PT
109	10061666	Autonomic neuropathy	PT
110	10062767	Hypophysitis	PT
111	10064980	Neutralising antibodies positive	PT
112	10067484	Adverse reaction	PT
113	10067508	Low birth weight baby	PT
114	10067587	Neurosensory hypoacusis	PT
115	10070439	Autoimmune neuropathy	PT
116	10073508	Drug reaction with eosinophilia and systemic symptoms	PT
117	10075761	Autoimmune colitis	PT
118	10076705	Perforation	PT
119	10077665	Immune-mediated adverse reaction	PT
120	10078953	Autoimmune endocrine disorder	PT
121	NA	Higher incidences of infant mortality	NA
122	NA	Peritoneal signs	NA

## Sheet: Pembrolizumab
	MedDRA_code	irAE_concept	Concept_level
1	10000059	Abdominal discomfort	PT
2	10000081	Abdominal pain	PT
3	10001367	Adrenal insufficiency	PT
4	10001551	Alanine aminotransferase increased	PT
5	10001760	Alopecia	PT
6	10002034	Anaemia	PT
7	10002198	Anaphylactic reaction	PT
8	10003239	Arthralgia	PT
9	10003246	Arthritis	PT
10	10003445	Ascites	PT
11	10003481	Aspartate aminotransferase increased	PT
12	10003549	Asthenia	PT
13	10003827	Autoimmune hepatitis	PT
14	10003988	Back pain	PT
15	10005063	Bladder pain	PT
16	10005287	Blood albumin decreased	PT
17	10005329	Blood and lymphatic system disorders	SOC
18	10005359	Blood bicarbonate decreased	PT
19	10005395	Blood calcium decreased	PT
20	10005483	Blood creatinine increased	PT
21	10005557	Blood glucose increased	PT
22	10005725	Blood potassium increased	PT
23	10005802	Blood sodium decreased	PT
24	10005863	Blood urine	PT
25	10005911	Body temperature increased	PT
26	10006002	Bone pain	PT
27	10007554	Cardiac failure	PT
28	10008531	Chills	PT
29	10008796	Chromaturia	PT
30	10009887	Colitis	PT
31	10010305	Confusional state	PT
32	10010774	Constipation	PT
33	10011224	Cough	PT
34	10011906	Death	PT
35	10012431	Dermatitis	PT
36	10012432	Dermatitis acneiform	PT
37	10012441	Dermatitis bullous	PT
38	10012442	Dermatitis contact	PT
39	10012455	Dermatitis exfoliative	PT
40	10012601	Diabetes mellitus	PT
41	10012671	Diabetic ketoacidosis	PT
42	10013082	Discomfort	PT
43	10013573	Dizziness	PT
44	10013687	Drug eruption	PT
45	10013886	Dysaesthesia	PT
46	10013911	Dysgeusia	PT
47	10013968	Dyspnoea	PT
48	10013971	Dyspnoea exertional	PT
49	10014184	Eczema	PT
50	10014190	Eczema asteatotic	PT
51	10014893	Enterocolitis	PT
52	10015150	Erythema	PT
53	10016256	Fatigue	PT
54	10016750	Flank pain	PT
55	10016825	Flushing	PT
56	10017367	Frequent bowel movements	PT
57	10017888	Gastroenteritis	PT
58	10017944	Gastrointestinal disorder	PT
59	10018092	Generalised oedema	PT
60	10018175	Genital rash	PT
61	10018651	Graft versus host disease	PT
62	10018767	Guillain-Barre syndrome	PT
63	10018867	Haematuria	PT
64	10018870	Blood urine present	PT
65	10018884	Haemoglobin decreased	PT
66	10018916	Haemolytic anaemia	PT
67	10019211	Headache	PT
68	10019705	Hepatic pain	PT
69	10019717	Hepatitis	PT
70	10019795	Hepatitis toxic	PT
71	10019974	Herpes zoster	PT
72	10020578	Hyperbilirubinaemia	PT
73	10020603	Hypercholesterolaemia	PT
74	10020635	Hyperglycaemia	PT
75	10020649	Hyperkeratosis	PT
76	10020751	Hypersensitivity	PT
77	10020850	Hyperthyroidism	PT
78	10020869	Hypertriglyceridaemia	PT
79	10020937	Hypoaesthesia	PT
80	10020942	Hypoalbuminaemia	PT
81	10020947	Hypocalcaemia	PT
82	10021015	Hypokalaemia	PT
83	10021036	Hyponatraemia	PT
84	10021058	Hypophosphataemia	PT
85	10021067	Hypopituitarism	PT
86	10021097	Hypotension	PT
87	10021114	Hypothyroidism	PT
88	10021143	Hypoxia	PT
89	10021789	Infection	PT
90	10021881	Infections and infestations	SOC
91	10022116	Injury	PT
92	10022437	Insomnia	PT
93	10023379	Ketoacidosis	PT
94	10024264	Lethargy	PT
95	10025082	Lung disorder	PT
96	10025327	Lymphopenia	PT
97	10025482	Malaise	PT
98	10027433	Metabolism and nutrition disorders	SOC
99	10028372	Muscular weakness	PT
100	10028391	Musculoskeletal pain	PT
101	10028411	Myalgia	PT
102	10028417	Myasthenia gravis	PT
103	10028524	Myelitis	PT
104	10028606	Myocarditis	PT
105	10028653	Myositis	PT
106	10028813	Nausea	PT
107	10028836	Neck pain	PT
108	10029117	Nephritis	PT
109	10029205	Nervous system disorders	SOC
110	10029331	Neuropathy peripheral	PT
111	10029354	Neutropenia	PT
112	10029366	Neutrophil count decreased	PT
113	10030095	Oedema	PT
114	10030124	Oedema peripheral	PT
115	10033371	Pain	PT
116	10033425	Pain in extremity	PT
117	10033645	Pancreatitis	PT
118	10033775	Paraesthesia	PT
119	10034263	Pelvic pain	PT
120	10034277	Pemphigoid	PT
121	10035226	Plasma cell myeloma	PT
122	10035528	Platelet count decreased	PT
123	10035598	Pleural effusion	PT
124	10035664	Pneumonia	PT
125	10035742	Pneumonitis	PT
126	10036105	Polyneuropathy	PT
127	10036790	Productive cough	PT
128	10037087	Pruritus	PT
129	10037175	Psychiatric disorders	SOC
130	10037660	Pyrexia	PT
131	10037844	Rash	PT
132	10037855	Rash erythematous	PT
133	10037857	Rash follicular	PT
134	10037867	Rash macular	PT
135	10037868	Rash maculo-papular	PT
136	10037876	Rash papular	PT
137	10037884	Rash pruritic	PT
138	10037888	Rash pustular	PT
139	10038359	Renal and urinary disorders	SOC
140	10038695	Respiratory failure	PT
141	10039792	Seborrhoea	PT
142	10039793	Seborrhoeic dermatitis	PT
143	10039796	Seborrhoeic keratosis	PT
144	10039906	Seizure	PT
145	10040047	Sepsis	PT
146	10040070	Septic shock	PT
147	10040560	Shock	PT
148	10040785	Skin and subcutaneous tissue disorders	SOC
149	10040868	Skin hypopigmentation	PT
150	10040914	Skin reaction	PT
151	10042033	Stevens-Johnson syndrome	PT
152	10043554	Thrombocytopenia	PT
153	10043709	Thyroid disorder	PT
154	10043778	Thyroiditis	PT
155	10044223	Toxic epidermal necrolysis	PT
156	10044439	Transplant rejection	PT
157	10045171	Tumour pain	PT
158	10046571	Urinary tract infection	PT
159	10046851	Uveitis	PT
160	10047115	Vasculitis	PT
161	10047216	Venoocclusive liver disease	PT
162	10047642	Vitiligo	PT
163	10047700	Vomiting	PT
164	10047895	Weight decreased	PT
165	10047924	Wheezing	PT
166	10048709	Urosepsis	PT
167	10049438	General physical health deterioration	PT
168	10049471	Blood phosphorus decreased	PT
169	10050822	Suprapubic pain	PT
170	10053156	Musculoskeletal discomfort	PT
171	10054889	Transaminases increased	PT
172	10054996	Infusion site reaction	PT
173	10058675	Dermatitis psoriasiform	PT
174	10059570	Blood alkaline phosphatase increased	PT
175	10060795	Hepatic enzyme increased	PT
176	10061087	Connective tissue disorder	PT
177	10061280	Mediastinal disorder	PT
178	10061334	Partial seizures	PT
179	10061428	Decreased appetite	PT
180	10062237	Renal impairment	PT
181	10062767	Hypophysitis	PT
182	10063045	Effusion	PT
183	10064000	Lichenoid keratosis	PT
184	10064579	Exfoliative rash	PT
185	10067125	Liver injury	PT
186	10067484	Adverse reaction	PT
187	10067584	Type 1 diabetes mellitus	PT
188	10068237	Hypertransaminasaemia	PT
189	10069339	Acute kidney injury	PT
190	10072005	Spinal pain	PT
191	NA	Potential hazard to a fetus	NA
192	NA	Steroid-requiring febrile syndrome	NA

## Sheet: Nivolumab
	MedDRA_code	irAE_concept	Concept_level
1	10000059	Abdominal discomfort	PT
2	10000081	Abdominal pain	PT
3	10000097	Abdominal tenderness	PT
4	10000210	Abortion	PT
5	10001367	Adrenal insufficiency	PT
6	10001551	Alanine aminotransferase increased	PT
7	10002016	Amylase increased	PT
8	10003119	Arrhythmia	PT
9	10003239	Arthralgia	PT
10	10003481	Aspartate aminotransferase increased	PT
11	10003549	Asthenia	PT
12	10003550	Asthenic conditions	HT
13	10003827	Autoimmune hepatitis	PT
14	10003988	Back pain	PT
15	10005169	Blindness	PT
16	10005364	Blood bilirubin increased	PT
17	10005483	Blood creatinine increased	PT
18	10005832	Blood thyroid stimulating hormone decreased	PT
19	10005833	Blood thyroid stimulating hormone increased	PT
20	10005911	Body temperature increased	PT
21	10006002	Bone pain	PT
22	10009887	Colitis	PT
23	10010774	Constipation	PT
24	10011224	Cough	PT
25	10011906	Death	PT
26	10011953	Decreased activity	PT
27	10012305	Demyelination	PT
28	10012431	Dermatitis	PT
29	10012432	Dermatitis acneiform	PT
30	10012434	Dermatitis allergic	PT
31	10012441	Dermatitis bullous	PT
32	10012455	Dermatitis exfoliative	PT
33	10012601	Diabetes mellitus	PT
34	10012671	Diabetic ketoacidosis	PT
35	10012735	Diarrhoea	PT
36	10013082	Discomfort	PT
37	10013573	Dizziness	PT
38	10013687	Drug eruption	PT
39	10013864	Duodenitis	PT
40	10013886	Dysaesthesia	PT
41	10013968	Dyspnoea	PT
42	10013971	Dyspnoea exertional	PT
43	10014581	Encephalitis	PT
44	10014612	Encephalitis viral	PT
45	10014698	Endocrine disorders	SOC
46	10014893	Enterocolitis	PT
47	10015150	Erythema	PT
48	10015218	Erythema multiforme	PT
49	10015919	Eye disorders	SOC
50	10016029	Face oedema	PT
51	10016256	Fatigue	PT
52	10017853	Gastritis	PT
53	10017888	Gastroenteritis	PT
54	10017944	Gastrointestinal disorder	PT
55	10018092	Generalised oedema	PT
56	10018651	Graft versus host disease	PT
57	10018713	Gravitational oedema	PT
58	10018767	Guillain-Barre syndrome	PT
59	10019211	Headache	PT
60	10019717	Hepatitis	PT
61	10020568	Hyperaesthesia	PT
62	10020583	Hypercalcaemia	PT
63	10020635	Hyperglycaemia	PT
64	10020646	Hyperkalaemia	PT
65	10020850	Hyperthyroidism	PT
66	10020869	Hypertriglyceridaemia	PT
67	10020937	Hypoaesthesia	PT
68	10020947	Hypocalcaemia	PT
69	10020993	Hypoglycaemia	PT
70	10021015	Hypokalaemia	PT
71	10021027	Hypomagnesaemia	PT
72	10021036	Hyponatraemia	PT
73	10021067	Hypopituitarism	PT
74	10021114	Hypothyroidism	PT
75	10021789	Infection	PT
76	10021881	Infections and infestations	SOC
77	10022116	Injury	PT
78	10022694	Intestinal perforation	PT
79	10022941	Iridocyclitis	PT
80	10022955	Iritis	PT
81	10023379	Ketoacidosis	PT
82	10024384	Leukopenia	PT
83	10024574	Lipase increased	PT
84	10025082	Lung disorder	PT
85	10025188	Lymphadenitis	PT
86	10025282	Lymphoedema	PT
87	10025327	Lymphopenia	PT
88	10025482	Malaise	PT
89	10027433	Metabolism and nutrition disorders	SOC
90	10027599	Migraine	PT
91	10028391	Musculoskeletal pain	PT
92	10028411	Myalgia	PT
93	10028424	Myasthenic syndrome	PT
94	10028606	Myocarditis	PT
95	10028641	Myopathy	PT
96	10028653	Myositis	PT
97	10028735	Nasal congestion	PT
98	10028810	Nasopharyngitis	PT
99	10028813	Nausea	PT
100	10028836	Neck pain	PT
101	10029117	Nephritis	PT
102	10029205	Nervous system disorders	SOC
103	10029240	Neuritis	PT
104	10029331	Neuropathy peripheral	PT
105	10029354	Neutropenia	PT
106	10030095	Oedema	PT
107	10030124	Oedema peripheral	PT
108	10033371	Pain	PT
109	10033425	Pain in extremity	PT
110	10033433	Pain in jaw	PT
111	10033645	Pancreatitis	PT
112	10033775	Paraesthesia	PT
113	10033799	Paralysis	PT
114	10033985	Paresis	PT
115	10034545	Periorbital oedema	PT
116	10034580	Peripheral motor neuropathy	PT
117	10034620	Peripheral sensory neuropathy	PT
118	10034701	Peroneal nerve palsy	PT
119	10034835	Pharyngitis	PT
120	10035598	Pleural effusion	PT
121	10035664	Pneumonia	PT
122	10035742	Pneumonitis	PT
123	10036099	Polymyalgia rheumatica	PT
124	10036105	Polyneuropathy	PT
125	10036790	Productive cough	PT
126	10037087	Pruritus	PT
127	10037153	Psoriasis	PT
128	10037377	Pulmonary embolism	PT
129	10037423	Pulmonary oedema	PT
130	10037660	Pyrexia	PT
131	10037844	Rash	PT
132	10037855	Rash erythematous	PT
133	10037857	Rash follicular	PT
134	10037858	Rash generalised	PT
135	10037867	Rash macular	PT
136	10037868	Rash maculo-papular	PT
137	10037870	Rash morbilliform	PT
138	10037876	Rash papular	PT
139	10037879	Rash papulosquamous	PT
140	10037884	Rash pruritic	PT
141	10037888	Rash pustular	PT
142	10037898	Rash vesicular	PT
143	10038695	Respiratory failure	PT
144	10039020	Rhabdomyolysis	PT
145	10039083	Rhinitis	PT
146	10039486	Sarcoidosis	PT
147	10039792	Seborrhoea	PT
148	10039840	Secondary hypothyroidism	PT
149	10040047	Sepsis	PT
150	10040753	Sinusitis	PT
151	10040767	Sjogren's syndrome	PT
152	10040785	Skin and subcutaneous tissue disorders	SOC
153	10040914	Skin reaction	PT
154	10041101	Small intestinal obstruction	PT
155	10042033	Stevens-Johnson syndrome	PT
156	10042128	Stomatitis	PT
157	10042674	Swelling	PT
158	10043224	Tenderness	PT
159	10043554	Thrombocytopenia	PT
160	10043778	Thyroiditis	PT
161	10043816	Thyroxine decreased	PT
162	10043818	Thyroxine increased	PT
163	10044223	Toxic epidermal necrolysis	PT
164	10044596	Tri-iodothyronine increased	PT
165	10046306	Upper respiratory tract infection	PT
166	10046571	Urinary tract infection	PT
167	10046851	Uveitis	PT
168	10047115	Vasculitis	PT
169	10047216	Venoocclusive liver disease	PT
170	10047281	Ventricular arrhythmia	PT
171	10047340	Vertigo	PT
172	10047642	Vitiligo	PT
173	10047700	Vomiting	PT
174	10047895	Weight decreased	PT
175	10048959	Peripheral swelling	PT
176	10048961	Localised oedema	PT
177	10049046	Autoimmune thyroiditis	PT
178	10049438	General physical health deterioration	PT
179	10051265	Spondyloarthropathy	PT
180	10051379	Systemic inflammatory response syndrome	PT
181	10052243	Tumour associated fever	PT
182	10052576	Pruritus generalised	PT
183	10052805	Drug tolerance decreased	PT
184	10053156	Musculoskeletal discomfort	PT
185	10053646	VIth nerve disorder	PT
186	10054889	Transaminases increased	PT
187	10054996	Infusion site reaction	PT
188	10059570	Blood alkaline phosphatase increased	PT
189	10060860	Neurological symptom	PT
190	10061087	Connective tissue disorder	PT
191	10061169	Embolism	PT
192	10061280	Mediastinal disorder	PT
193	10061296	Motor dysfunction	PT
194	10061428	Decreased appetite	PT
195	10061876	Obstruction	PT
196	10062237	Renal impairment	PT
197	10062352	Respiratory tract infection	PT
198	10062767	Hypophysitis	PT
199	10063045	Effusion	PT
200	10064579	Exfoliative rash	PT
201	10064948	Viral rhinitis	PT
202	10067484	Adverse reaction	PT
203	10067584	Type 1 diabetes mellitus	PT
204	10069070	Histiocytic necrotising lymphadenitis	PT
205	10069339	Acute kidney injury	PT
206	10070439	Autoimmune neuropathy	PT
207	10072005	Spinal pain	PT
208	10073755	Pneumocystis jirovecii pneumonia	PT
209	10076644	Autoimmune hypothyroidism	PT
210	10076705	Perforation	PT
211	10077361	Multiple organ dysfunction syndrome	PT
212	10078012	Limbic encephalitis	PT
213	NA	Risk to a fetus	NA
214	NA	Steroid-requiring febrile syndrome	NA
215	NA	Premature infant death	NA

## Sheet: Atezolizumab
	MedDRA_code	irAE_concept	Concept_level
1	10000081	Abdominal pain	PT
2	10000084	Abdominal pain lower	PT
3	10000087	Abdominal pain upper	PT
4	10001367	Adrenal insufficiency	PT
5	10001551	Alanine aminotransferase increased	PT
6	10002016	Amylase increased	PT
7	10003481	Aspartate aminotransferase increased	PT
8	10003549	Asthenia	PT
9	10003827	Autoimmune hepatitis	PT
10	10003988	Back pain	PT
11	10005364	Blood bilirubin increased	PT
12	10005483	Blood creatinine increased	PT
13	10005832	Blood thyroid stimulating hormone decreased	PT
14	10005833	Blood thyroid stimulating hormone increased	PT
15	10006895	Cachexia	PT
16	10007515	Cardiac arrest	PT
17	10009887	Colitis	PT
18	10010305	Confusional state	PT
19	10010774	Constipation	PT
20	10011224	Cough	PT
21	10011781	Cystitis	PT
22	10011906	Death	PT
23	10012174	Dehydration	PT
24	10012431	Dermatitis	PT
25	10012432	Dermatitis acneiform	PT
26	10012601	Diabetes mellitus	PT
27	10012671	Diabetic ketoacidosis	PT
28	10012735	Diarrhoea	PT
29	10013950	Dysphagia	PT
30	10013968	Dyspnoea	PT
31	10013971	Dyspnoea exertional	PT
32	10014522	Embolism venous	PT
33	10014581	Encephalitis	PT
34	10014698	Endorinopathy	SOC
35	10016256	Fatigue	PT
36	10016750	Flank pain	PT
37	10017367	Frequent bowel movements	PT
38	10017944	Gastrointestinal disorder	PT
39	10018767	Guillain-Barre syndrome	PT
40	10018867	Haematuria	PT
41	10019717	Hepatitis	PT
42	10019953	Herpes simplex encephalitis	PT
43	10020578	Hyperbilirubinaemia	PT
44	10020583	Hypercalcaemia	PT
45	10020635	Hyperglycaemia	PT
46	10020646	Hyperkalaemia	PT
47	10020669	Hypermagnesaemia	PT
48	10020751	Hypersensitivity	PT
49	10020850	Hyperthyroidism	PT
50	10020942	Hypoalbuminaemia	PT
51	10021015	Hypokalaemia	PT
52	10021036	Hyponatraemia	PT
53	10021058	Hypophosphataemia	PT
54	10021097	Hypotension	PT
55	10021114	Hypothyroidism	PT
56	10021143	Hypoxia	PT
57	10021789	Infection	PT
58	10022116	Injury	PT
59	10022437	Insomnia	PT
60	10022611	Interstitial lung disease	PT
61	10022687	Intestinal obstruction	PT
62	10022694	Intestinal perforation	PT
63	10023379	Ketoacidosis	PT
64	10024264	Lethargy	PT
65	10024574	Lipase increased	PT
66	10025082	Lung disorder	PT
67	10025282	Lymphoedema	PT
68	10025327	Lymphopenia	PT
69	10025482	Malaise	PT
70	10027199	Meningitis	PT
71	10027285	Meningoencephalitis herpetic	PT
72	10027433	Metabolism and nutrition disorders	SOC
73	10028372	Muscular weakness	PT
74	10028391	Musculoskeletal pain	PT
75	10028417	Myasthenia gravis	PT
76	10028424	Myasthenic syndrome	PT
77	10028596	Myocardial infarction	PT
78	10028813	Nausea	PT
79	10028836	Neck pain	PT
80	10029331	Neuropathy peripheral	PT
81	10030095	Oedema	PT
82	10030124	Oedema peripheral	PT
83	10033371	Pain	PT
84	10033645	Pancreatitis	PT
85	10033647	Pancreatitis acute	PT
86	10034580	Peripheral motor neuropathy	PT
87	10034620	Peripheral sensory neuropathy	PT
88	10035598	Pleural effusion	PT
89	10035664	Pneumonia	PT
90	10035742	Pneumonitis	PT
91	10035759	Pneumothorax	PT
92	10036790	Productive cough	PT
93	10037087	Pruritus	PT
94	10037175	Psychiatric disorders	SOC
95	10037377	Pulmonary embolism	PT
96	10037660	Pyrexia	PT
97	10037844	Rash	PT
98	10037855	Rash erythematous	PT
99	10037867	Rash macular	PT
100	10037868	Rash maculo-papular	PT
101	10037876	Rash papular	PT
102	10037884	Rash pruritic	PT
103	10038359	Renal and urinary disorders	SOC
104	10038435	Renal failure	PT
105	10038687	Respiratory distress	PT
106	10038695	Respiratory failure	PT
107	10038980	Retroperitoneal haemorrhage	PT
108	10039755	Scrotal oedema	PT
109	10040047	Sepsis	PT
110	10040785	Skin and subcutaneous tissue disorders	SOC
111	10045285	Ulcer	PT
112	10046306	Upper respiratory tract infection	PT
113	10046571	Urinary tract infection	PT
114	10048709	Urosepsis	PT
115	10049119	Emotional distress	PT
116	10051792	Infusion related reaction	PT
117	10054088	Urinary tract infection bacterial	PT
118	10054889	Transaminases increased	PT
119	10054996	Infusion site reaction	PT
120	10055690	Foetal death	PT
121	10055798	Haemorrhage	PT
122	10059186	Early satiety	PT
123	10059570	Blood alkaline phosphatase increased	PT
124	10060795	Hepatic enzyme increased	PT
125	10061087	Connective tissue disorder	PT
126	10061169	Embolism	PT
127	10061216	Infarction	PT
128	10061280	Mediastinal disorder	PT
129	10061428	Decreased appetite	PT
130	10061574	Urinary tract obstruction	PT
131	10061577	Ulcer haemorrhage	PT
132	10061876	Obstruction	PT
133	10062207	Mycobacterial infection	PT
134	10062352	Respiratory tract infection	PT
135	10062767	Hypophysitis	PT
136	10063045	Effusion	PT
137	10067484	Adverse reaction	PT
138	10067584	Type 1 diabetes mellitus	PT
139	10069339	Acute kidney injury	PT
140	10075761	Autoimmune colitis	PT
141	10076705	Perforation	PT
142	NA	Diarrhea-assoicated renal failure	NA

## Sheet: Durvalumab
	MedDRA_code	irAE_concept	Concept_level
1	10000081	Abdominal pain	PT
2	10000269	Abscess	PT
3	10000496	Acne	PT
4	10001367	Adrenal insufficiency	PT
5	10001551	Alanine aminotransferase increased	PT
6	10002034	Anaemia	PT
7	10003481	Aspartate aminotransferase increased	PT
8	10003549	Asthenia	PT
9	10003827	Autoimmune hepatitis	PT
10	10003988	Back pain	PT
11	10005169	Blindness	PT
12	10005364	Blood bilirubin increased	PT
13	10005483	Blood creatinine increased	PT
14	10005832	Blood thyroid stimulating hormone decreased	PT
15	10005833	Blood thyroid stimulating hormone increased	PT
16	10005911	Body temperature increased	PT
17	10009887	Colitis	PT
18	10010774	Constipation	PT
19	10011224	Cough	PT
20	10011781	Cystitis	PT
21	10011906	Death	PT
22	10011912	Death neonatal	PT
23	10012174	Dehydration	PT
24	10012305	Demyelination	PT
25	10012431	Dermatitis	PT
26	10012441	Dermatitis bullous	PT
27	10012599	Diabetes insipidus	PT
28	10012601	Diabetes mellitus	PT
29	10012735	Diarrhoea	PT
30	10013082	Discomfort	PT
31	10013952	Dysphonia	PT
32	10013968	Dyspnoea	PT
33	10013971	Dyspnoea exertional	PT
34	10013990	Dysuria	PT
35	10014184	Eczema	PT
36	10014581	Encephalitis	PT
37	10014698	Endocrine disorders	SOC
38	10015150	Erythema	PT
39	10016228	Fasciitis	PT
40	10016256	Fatigue	PT
41	10016642	Fibrosis	PT
42	10016750	Flank pain	PT
43	10017693	Gamma-glutamyltransferase increased	PT
44	10017944	Gastrointestinal disorder	PT
45	10018364	Glomerulonephritis	PT
46	10018767	Guillain-Barre syndrome	PT
47	10018916	Haemolytic anaemia	PT
48	10019717	Hepatitis	PT
49	10020578	Hyperbilirubinaemia	PT
50	10020583	Hypercalcaemia	PT
51	10020635	Hyperglycaemia	PT
52	10020646	Hyperkalaemia	PT
53	10020669	Hypermagnesaemia	PT
54	10020850	Hyperthyroidism	PT
55	10020942	Hypoalbuminaemia	PT
56	10020947	Hypocalcaemia	PT
57	10021015	Hypokalaemia	PT
58	10021036	Hyponatraemia	PT
59	10021067	Hypopituitarism	PT
60	10021114	Hypothyroidism	PT
61	10021328	Ileus	PT
62	10021789	Infection	PT
63	10022116	Injury	PT
64	10022611	Interstitial lung disease	PT
65	10022955	Iritis	PT
66	10023332	Keratitis	PT
67	10023874	Laryngitis	PT
68	10024264	Lethargy	PT
69	10024429	Lichen planus	PT
70	10025082	Lung disorder	PT
71	10025188	Lymphadenitis	PT
72	10025282	Lymphoedema	PT
73	10025327	Lymphopenia	PT
74	10025482	Malaise	PT
75	10027199	Meningitis	PT
76	10027201	Meningitis aseptic	PT
77	10027433	Metabolism and nutrition disorders	SOC
78	10028372	Muscular weakness	PT
79	10028391	Musculoskeletal pain	PT
80	10028411	Myalgia	PT
81	10028417	Myasthenia gravis	PT
82	10028596	Myocardial infarction	PT
83	10028606	Myocarditis	PT
84	10028653	Myositis	PT
85	10028810	Nasopharyngitis	PT
86	10028813	Nausea	PT
87	10028885	Necrotising fasciitis	PT
88	10029117	Nephritis	PT
89	10029331	Neuropathy peripheral	PT
90	10029354	Neutropenia	PT
91	10029410	Night sweats	PT
92	10030095	Oedema	PT
93	10030124	Oedema peripheral	PT
94	10031252	Osteomyelitis	PT
95	10033371	Pain	PT
96	10033645	Pancreatitis	PT
97	10033985	Paresis	PT
98	10034686	Peritonsillar abscess	PT
99	10034835	Pharyngitis	PT
100	10035664	Pneumonia	PT
101	10035665	Pneumonia adenoviral	PT
102	10035676	Pneumonia cytomegaloviral	PT
103	10035702	Pneumonia haemophilus	PT
104	10035717	Pneumonia klebsiella	PT
105	10035728	Pneumonia pneumococcal	PT
106	10035735	Pneumonia streptococcal	PT
107	10035742	Pneumonitis	PT
108	10036099	Polymyalgia rheumatica	PT
109	10036595	Premature delivery	PT
110	10036790	Productive cough	PT
111	10037087	Pruritus	PT
112	10037153	Psoriasis	PT
113	10037383	Pulmonary fibrosis	PT
114	10037549	Purpura	PT
115	10037660	Pyrexia	PT
116	10037765	Radiation pneumonitis	PT
117	10037844	Rash	PT
118	10037855	Rash erythematous	PT
119	10037867	Rash macular	PT
120	10037876	Rash papular	PT
121	10037884	Rash pruritic	PT
122	10037888	Rash pustular	PT
123	10038435	Renal failure	PT
124	10039020	Rhabdomyolysis	PT
125	10039083	Rhinitis	PT
126	10039755	Scrotal oedema	PT
127	10039759	Scrotal swelling	PT
128	10040047	Sepsis	PT
129	10040753	Sinusitis	PT
130	10040785	Skin and subcutaneous tissue disorders	SOC
131	10042033	Stevens-Johnson syndrome	PT
132	10042674	Swelling	PT
133	10043561	Thrombocytopenic purpura	PT
134	10043709	Thyroid disorder	PT
135	10043778	Thyroiditis	PT
136	10044008	Tonsillitis	PT
137	10044223	Toxic epidermal necrolysis	PT
138	10044314	Tracheobronchitis	PT
139	10046306	Upper respiratory tract infection	PT
140	10046571	Urinary tract infection	PT
141	10046735	Urticaria	PT
142	10046851	Uveitis	PT
143	10047115	Vasculitis	PT
144	10047642	Vitiligo	PT
145	10047680	Vogt-Koyanagi-Harada syndrome	PT
146	10048302	Tubulointerstitial nephritis	PT
147	10048709	Urosepsis	PT
148	10048959	Peripheral swelling	PT
149	10048961	Localised oedema	PT
150	10049438	General physical health deterioration	PT
151	10050762	Candiduria	PT
152	10051379	Systemic inflammatory response syndrome	PT
153	10052243	Tumour associated fever	PT
154	10052576	Pruritus generalised	PT
155	10054996	Infusion site reaction	PT
156	10055672	Pneumonia necrotising	PT
157	10058675	Dermatitis psoriasiform	PT
158	10059516	Skin toxicity	PT
159	10060946	Pneumonia bacterial	PT
160	10061087	Connective tissue disorder	PT
161	10061216	Infarction	PT
162	10061229	Lung infection	PT
163	10061280	Mediastinal disorder	PT
164	10061428	Decreased appetite	PT
165	10061818	Disease progression	PT
166	10062352	Respiratory tract infection	PT
167	10062767	Hypophysitis	PT
168	10063743	Hypophagia	PT
169	10067125	Liver injury	PT
170	10067484	Adverse reaction	PT
171	10067584	Type 1 diabetes mellitus	PT
172	10069070	Histiocytic necrotising lymphadenitis	PT
173	10069339	Acute kidney injury	PT
174	10070439	Autoimmune neuropathy	PT
175	10073755	Pneumocystis jirovecii pneumonia	PT
176	10074667	Immune thrombocytopenic purpura	PT
177	10076644	Autoimmune hypothyroidism	PT
178	NA	Fetal loss	NA
179	NA	Ocular inflammatory toxicity	NA

## Sheet: Avelumab
	MedDRA_code	irAE_concept	Concept_level
1	10000059	Abdominal discomfort	PT
2	10000081	Abdominal pain	PT
3	10001367	Adrenal insufficiency	PT
4	10001551	Alanine aminotransferase increased	PT
5	10002016	Amylase increased	PT
6	10002034	Anaemia	PT
7	10003239	Arthralgia	PT
8	10003246	Arthritis	PT
9	10003481	Aspartate aminotransferase increased	PT
10	10003549	Asthenia	PT
11	10003827	Autoimmune hepatitis	PT
12	10003988	Back pain	PT
13	10005364	Blood bilirubin increased	PT
14	10005483	Blood creatinine increased	PT
15	10007882	Cellulitis	PT
16	10008190	Cerebrovascular accident	PT
17	10008531	Chills	PT
18	10009887	Colitis	PT
19	10010774	Constipation	PT
20	10011224	Cough	PT
21	10011781	Cystitis	PT
22	10011906	Death	PT
23	10012174	Dehydration	PT
24	10012305	Demyelination	PT
25	10012431	Dermatitis	PT
26	10012432	Dermatitis acneiform	PT
27	10012441	Dermatitis bullous	PT
28	10012455	Dermatitis exfoliative	PT
29	10012601	Diabetes mellitus	PT
30	10012671	Diabetic ketoacidosis	PT
31	10012735	Diarrhoea	PT
32	10013082	Discomfort	PT
33	10013573	Dizziness	PT
34	10013700	Drug hypersensitivity	PT
35	10013968	Dyspnoea	PT
36	10013971	Dyspnoea exertional	PT
37	10014184	Eczema	PT
38	10014581	Encephalitis	PT
39	10015150	Erythema	PT
40	10015218	Erythema multiforme	PT
41	10016256	Fatigue	PT
42	10016825	Flushing	PT
43	10017693	Gamma-glutamyltransferase increased	PT
44	10017944	Gastrointestinal disorder	PT
45	10017999	Gastrointestinal pain	PT
46	10018092	Generalised oedema	PT
47	10018358	Glomerular filtration rate decreased	PT
48	10018767	Guillain-Barre syndrome	PT
49	10018867	Haematuria	PT
50	10018916	Haemolytic anaemia	PT
51	10019211	Headache	PT
52	10019717	Hepatitis	PT
53	10020635	Hyperglycaemia	PT
54	10020646	Hyperkalaemia	PT
55	10020751	Hypersensitivity	PT
56	10020772	Hypertension	PT
57	10020850	Hyperthyroidism	PT
58	10021036	Hyponatraemia	PT
59	10021067	Hypopituitarism	PT
60	10021097	Hypotension	PT
61	10021114	Hypothyroidism	PT
62	10021328	Ileus	PT
63	10021789	Infection	PT
64	10022116	Injury	PT
65	10022687	Intestinal obstruction	PT
66	10022955	Iritis	PT
67	10023379	Ketoacidosis	PT
68	10023424	Kidney infection	PT
69	10024574	Lipase increased	PT
70	10025188	Lymphadenitis	PT
71	10025327	Lymphopenia	PT
72	10025482	Malaise	PT
73	10028372	Muscular weakness	PT
74	10028391	Musculoskeletal pain	PT
75	10028411	Myalgia	PT
76	10028417	Myasthenia gravis	PT
77	10028606	Myocarditis	PT
78	10028653	Myositis	PT
79	10028813	Nausea	PT
80	10028836	Neck pain	PT
81	10029117	Nephritis	PT
82	10029354	Neutropenia	PT
83	10030095	Oedema	PT
84	10030124	Oedema peripheral	PT
85	10033371	Pain	PT
86	10033425	Pain in extremity	PT
87	10033645	Pancreatitis	PT
88	10034277	Pemphigoid	PT
89	10034474	Pericardial effusion	PT
90	10035742	Pneumonitis	PT
91	10036790	Productive cough	PT
92	10037087	Pruritus	PT
93	10037153	Psoriasis	PT
94	10037660	Pyrexia	PT
95	10037686	Pyuria	PT
96	10037844	Rash	PT
97	10037855	Rash erythematous	PT
98	10037867	Rash macular	PT
99	10037868	Rash maculo-papular	PT
100	10037876	Rash papular	PT
101	10037884	Rash pruritic	PT
102	10038435	Renal failure	PT
103	10038695	Respiratory failure	PT
104	10038776	Retching	PT
105	10039020	Rhabdomyolysis	PT
106	10040047	Sepsis	PT
107	10041101	Small intestinal obstruction	PT
108	10042033	Stevens-Johnson syndrome	PT
109	10042674	Swelling	PT
110	10043554	Thrombocytopenia	PT
111	10043709	Thyroid disorder	PT
112	10043778	Thyroiditis	PT
113	10044223	Toxic epidermal necrolysis	PT
114	10046571	Urinary tract infection	PT
115	10046735	Urticaria	PT
116	10046851	Uveitis	PT
117	10047115	Vasculitis	PT
118	10047700	Vomiting	PT
119	10047895	Weight decreased	PT
120	10047924	Wheezing	PT
121	10048302	Tubulointerstitial nephritis	PT
122	10048709	Urosepsis	PT
123	10048959	Peripheral swelling	PT
124	10051379	Systemic inflammatory response syndrome	PT
125	10052576	Pruritus generalised	PT
126	10054996	Infusion site reaction	PT
127	10055690	Foetal death	PT
128	10055798	Haemorrhage	PT
129	10061087	Connective tissue disorder	PT
130	10061280	Mediastinal disorder	PT
131	10061428	Decreased appetite	PT
132	10061876	Obstruction	PT
133	10062237	Renal impairment	PT
134	10062767	Hypophysitis	PT
135	10063045	Effusion	PT
136	10063743	Hypophagia	PT
137	10067484	Adverse reaction	PT
138	10067584	Type 1 diabetes mellitus	PT
139	10068237	Hypertransaminasaemia	PT
140	10069070	Histiocytic necrotising lymphadenitis	PT
141	10069339	Acute kidney injury	PT
142	10014698	Endocrinopathy	SOC
143	10040785	Skin and subcutaneous tissue disorders	SOC
144	10047065	Vascular disorders	SOC
145	10029205	Nervous system disorders	SOC
146	10027433	Metabolism and nutrition disorders	SOC
