# Supplementary material for: Detecting and Filtering Immune-Related Adverse Events Signal Based on Text Mining and Observational Health Data Sciences and Informatics Common Data Model: Framework Development Study
Source: JMIR Med Inform. 2020 Jun 12;8(6):e17353. doi: 10.2196/17353 (PMC7320306; doi:10.2196/17353)
Supplement: Multimedia Appendix 6 [file medinform_v8i6e17353_app6.xlsx]

## Sheet: MedDRA_cTAKES_Publication
	MedDRA_code	irAE_concept	Concept_level
1	10000081	Abdominal pain	PT
2	10000220	Abortion induced	PT
3	10000269	Abscess	PT
4	10000846	Acute lymphocytic leukaemia	PT
5	10001052	Acute respiratory distress syndrome	PT
6	10001053	Acute respiratory failure	PT
7	10001141	Adenocarcinoma	PT
8	10001233	Adenoma benign	PT
9	10001367	Adrenal insufficiency	PT
10	10001389	Adrenocortical insufficiency acute	PT
11	10001392	Adrenocortical steroid therapy	PT
12	10001497	Agitation	PT
13	10001546	Alanine aminotransferase	PT
14	10001551	Alanine aminotransferase increased	PT
15	10001760	Alopecia	PT
16	10001928	Amenorrhoea	PT
17	10002013	Amylase	PT
18	10002016	Amylase increased	PT
19	10002034	Anaemia	PT
20	10002807	Antinuclear antibody	PT
21	10002809	Antinuclear antibody negative	PT
22	10002855	Anxiety	PT
23	10002948	Aphasia	PT
24	10002961	Aplasia	PT
25	10002965	Aplasia pure red cell	PT
26	10002967	Aplastic anaemia	PT
27	10003119	Arrhythmia	PT
28	10003210	Arteriosclerosis	PT
29	10003230	Arteritis	PT
30	10003239	Arthralgia	PT
31	10003246	Arthritis	PT
32	10003285	Arthropathy	PT
33	10003402	Arthropod sting	PT
34	10003476	Aspartate aminotransferase	PT
35	10003505	Aspiration bone marrow	PT
36	10003549	Asthenia	PT
37	10003553	Asthma	PT
38	10003591	Ataxia	PT
39	10003658	Atrial fibrillation	PT
40	10003668	Atrial tachycardia	PT
41	10003671	Atrioventricular block	PT
42	10003694	Atrophy	PT
43	10003827	Autoimmune hepatitis	PT
44	10003840	Autonomic nervous system imbalance	PT
45	10003882	Axonal neuropathy	PT
46	10003899	B-cell lymphoma	PT
47	10003988	Back pain	PT
48	10004593	Bile duct cancer	PT
49	10004720	Biopsy	PT
50	10004737	Biopsy bone marrow	PT
51	10004759	Biopsy colon	PT
52	10004782	Biopsy kidney	PT
53	10004791	Biopsy liver	PT
54	10004794	Biopsy lung	PT
55	10004802	Biopsy muscle	PT
56	10004873	Biopsy skin	PT
57	10005003	Bladder cancer	PT
58	10005169	Blindness	PT
59	10005191	Blister	PT
60	10005285	Blood albumin	PT
61	10005293	Blood aldosterone	PT
62	10005298	Blood alkaline phosphatase	PT
63	10005331	Blood antidiuretic hormone	PT
64	10005357	Blood bicarbonate	PT
65	10005362	Blood bilirubin	PT
66	10005392	Blood calcium	PT
67	10005406	Blood carbon monoxide	PT
68	10005439	Blood copper	PT
69	10005450	Blood corticotrophin	PT
70	10005455	Blood cortisol	PT
71	10005461	Blood creatine	PT
72	10005467	Blood creatine phosphokinase	PT
73	10005480	Blood creatinine	PT
74	10005517	Blood fibrinogen	PT
75	10005531	Blood follicle stimulating hormone	PT
76	10005553	Blood glucose	PT
77	10005571	Blood growth hormone	PT
78	10005583	Blood immunoglobulin A	PT
79	10005588	Blood immunoglobulin E	PT
80	10005593	Blood immunoglobulin G	PT
81	10005598	Blood immunoglobulin M	PT
82	10005605	Blood insulin	PT
83	10005616	Blood iron	PT
84	10005626	Blood lactate dehydrogenase	PT
85	10005632	Blood lactic acid	PT
86	10005639	Blood lead	PT
87	10005721	Blood potassium	PT
88	10005735	Blood pressure diastolic	PT
89	10005777	Blood prolactin	PT
90	10005799	Blood sodium	PT
91	10005811	Blood testosterone	PT
92	10005817	Blood thrombin	PT
93	10005823	Blood thromboplastin	PT
94	10005829	Blood thyroid stimulating hormone	PT
95	10005836	Blood triglycerides	PT
96	10005845	Blood urea	PT
97	10005864	Blood zinc	PT
98	10005906	Body temperature	PT
99	10006002	Bone pain	PT
100	10006007	Bone sarcoma	PT
101	10006093	Bradycardia	PT
102	10006187	Breast cancer	PT
103	10006479	Bronchoscopy	PT
104	10006824	C-reactive protein	PT
105	10007554	Cardiac failure	PT
106	10007559	Cardiac failure congestive	PT
107	10007625	Cardiogenic shock	PT
108	10007636	Cardiomyopathy	PT
109	10007664	Caregiver	PT
110	10007882	Cellulitis	PT
111	10007918	Cellulitis orbital	PT
112	10008190	Cerebrovascular accident	PT
113	10008479	Chest pain	PT
114	10008531	Chills	PT
115	10008604	Cholangitis	PT
116	10008629	Cholelithiasis	PT
117	10008734	Chondrosarcoma	PT
118	10008874	Chronic fatigue syndrome	PT
119	10008906	Chronic granulomatous disease	PT
120	10008909	Chronic hepatitis	PT
121	10008910	Chronic hepatitis B	PT
122	10008912	Chronic hepatitis C	PT
123	10008958	Chronic lymphocytic leukaemia	PT
124	10009033	Chronic obstructive pulmonary disease	PT
125	10009192	Circulatory collapse	PT
126	10009802	Coagulopathy	PT
127	10009839	Coeliac disease	PT
128	10009887	Colitis	PT
129	10009900	Colitis ulcerative	PT
130	10009944	Colon cancer	PT
131	10010007	Colonoscopy	PT
132	10010041	Colostomy	PT
133	10010071	Coma	PT
134	10010234	Computerised tomogram	PT
135	10010305	Confusional state	PT
136	10010741	Conjunctivitis	PT
137	10010774	Constipation	PT
138	10010810	Contraceptive cap	PT
139	10010811	Contraceptive diaphragm	PT
140	10010934	Coombs indirect test	PT
141	10011078	Coronary artery disease	PT
142	10011199	Cortisol free urine	PT
143	10011224	Cough	PT
144	10011376	Crepitations	PT
145	10011401	Crohn's disease	PT
146	10011474	Cryoglobulinaemia	PT
147	10011483	Cryotherapy	PT
148	10011629	Culture stool	PT
149	10011652	Cushing's syndrome	PT
150	10011655	Cushingoid	PT
151	10011674	Cutaneous sarcoidosis	PT
152	10011703	Cyanosis	PT
153	10011830	Cytomegalovirus hepatitis	PT
154	10011878	Deafness	PT
155	10011891	Deafness neurosensory	PT
156	10011906	Death	PT
157	10012174	Dehydration	PT
158	10012218	Delirium	PT
159	10012305	Demyelination	PT
160	10012335	Dependence	PT
161	10012426	Dermal cyst	PT
162	10012431	Dermatitis	PT
163	10012441	Dermatitis bullous	PT
164	10012503	Dermatomyositis	PT
165	10012599	Diabetes insipidus	PT
166	10012601	Diabetes mellitus	PT
167	10012671	Diabetic ketoacidosis	PT
168	10012735	Diarrhoea	PT
169	10012741	Diarrhoea haemorrhagic	PT
170	10012742	Diarrhoea infectious	PT
171	10012818	Diffuse large B-cell lymphoma	PT
172	10013023	Diphtheria	PT
173	10013036	Diplopia	PT
174	10013050	Disability	PT
175	10013082	Discomfort	PT
176	10013142	Disinhibition	PT
177	10013442	Disseminated intravascular coagulation	PT
178	10013457	Dissociation	PT
179	10013687	Drug eruption	PT
180	10013710	Drug interaction	PT
181	10013774	Dry eye	PT
182	10013781	Dry mouth	PT
183	10013786	Dry skin	PT
184	10013950	Dysphagia	PT
185	10013952	Dysphonia	PT
186	10013968	Dyspnoea	PT
187	10013971	Dyspnoea exertional	PT
188	10014113	Echocardiogram	PT
189	10014128	Echopraxia	PT
190	10014184	Eczema	PT
191	10014348	Elderly	PT
192	10014362	Electrocardiogram	PT
193	10014418	Electrolyte imbalance	PT
194	10014430	Electromyogram	PT
195	10014522	Embolism venous	PT
196	10014581	Encephalitis	PT
197	10014625	Encephalopathy	PT
198	10014695	Endocrine disorder	PT
199	10014805	Endoscopy	PT
200	10014866	Enteritis	PT
201	10014893	Enterocolitis	PT
202	10014941	Eosinophil count	PT
203	10014950	Eosinophilia	PT
204	10014954	Eosinophilic fasciitis	PT
205	10015060	Epinephrine	PT
206	10015084	Episcleritis	PT
207	10015150	Erythema	PT
208	10015218	Erythema multiforme	PT
209	10015535	Euphoric mood	PT
210	10015560	Ewing's sarcoma	PT
211	10015636	Exercise adequate	PT
212	10015683	Exophthalmos	PT
213	10015946	Eye irritation	PT
214	10015958	Eye pain	PT
215	10015995	Eyelid ptosis	PT
216	10016062	Facial paralysis	PT
217	10016080	Factor VIII deficiency	PT
218	10016173	Fall	PT
219	10016180	Fallopian tube cancer	PT
220	10016228	Fasciitis	PT
221	10016256	Fatigue	PT
222	10016275	Fear	PT
223	10016288	Febrile neutropenia	PT
224	10016632	Fibrosarcoma	PT
225	10016642	Fibrosis	PT
226	10016766	Flatulence	PT
227	10016807	Fluid retention	PT
228	10016984	Forced expiratory volume	PT
229	10017076	Fracture	PT
230	10017411	Full blood count	PT
231	10017658	Gamete intrafallopian transfer	PT
232	10017687	Gamma-glutamyltransferase	PT
233	10017758	Gastric cancer	PT
234	10017955	Gastrointestinal haemorrhage	PT
235	10017964	Gastrointestinal infection	PT
236	10018001	Gastrointestinal perforation	PT
237	10018075	Generalised anxiety disorder	PT
238	10018304	Glaucoma	PT
239	10018336	Glioblastoma	PT
240	10018342	Globulin	PT
241	10018355	Glomerular filtration rate	PT
242	10018364	Glomerulonephritis	PT
243	10018372	Glomerulonephritis membranous	PT
244	10018480	Glycosylated haemoglobin	PT
245	10018498	Goitre	PT
246	10018516	Gonadotrophin deficiency	PT
247	10018651	Graft versus host disease	PT
248	10018691	Granuloma	PT
249	10018767	Guillain-Barre syndrome	PT
250	10018836	Haematochezia	PT
251	10018867	Haematuria	PT
252	10018875	Haemodialysis	PT
253	10018876	Haemoglobin	PT
254	10018884	Haemoglobin decreased	PT
255	10018910	Haemolysis	PT
256	10018916	Haemolytic anaemia	PT
257	10018985	Haemorrhage intracranial	PT
258	10019063	Hallucination	PT
259	10019211	Headache	PT
260	10019663	Hepatic failure	PT
261	10019717	Hepatitis	PT
262	10019719	Hepatitis A	PT
263	10019731	Hepatitis B	PT
264	10019744	Hepatitis C	PT
265	10019768	Hepatitis E	PT
266	10019799	Hepatitis viral	PT
267	10019842	Hepatomegaly	PT
268	10019851	Hepatotoxicity	PT
269	10020161	HIV infection	PT
270	10020206	Hodgkin's disease	PT
271	10020388	Hormone replacement therapy	PT
272	10020565	Hyperaemia	PT
273	10020578	Hyperbilirubinaemia	PT
274	10020635	Hyperglycaemia	PT
275	10020642	Hyperhidrosis	PT
276	10020646	Hyperkalaemia	PT
277	10020649	Hyperkeratosis	PT
278	10020679	Hypernatraemia	PT
279	10020718	Hyperplasia	PT
280	10020751	Hypersensitivity	PT
281	10020764	Hypersensitivity vasculitis	PT
282	10020772	Hypertension	PT
283	10020850	Hyperthyroidism	PT
284	10020864	Hypertrichosis	PT
285	10020869	Hypertriglyceridaemia	PT
286	10020880	Hypertrophy	PT
287	10020993	Hypoglycaemia	PT
288	10021015	Hypokalaemia	PT
289	10021027	Hypomagnesaemia	PT
290	10021036	Hyponatraemia	PT
291	10021067	Hypopituitarism	PT
292	10021097	Hypotension	PT
293	10021114	Hypothyroidism	PT
294	10021133	Hypoventilation	PT
295	10021143	Hypoxia	PT
296	10021151	Hysterectomy	PT
297	10021263	IgA nephropathy	PT
298	10021321	Ileostomy	PT
299	10021328	Ileus	PT
300	10021430	Immunisation	PT
301	10021496	Immunoglobulins	PT
302	10021639	Incontinence	PT
303	10021723	Induction and maintenance of anaesthesia	PT
304	10021789	Infection	PT
305	10021905	Infectious colitis	PT
306	10021972	Inflammatory bowel disease	PT
307	10022000	Influenza	PT
308	10022004	Influenza like illness	PT
309	10022095	Injection site reaction	PT
310	10022116	Injury	PT
311	10022437	Insomnia	PT
312	10022489	Insulin resistance	PT
313	10022519	Intensive care	PT
314	10022539	Interleukin therapy	PT
315	10022562	Intermittent claudication	PT
316	10022591	International normalised ratio	PT
317	10022611	Interstitial lung disease	PT
318	10022687	Intestinal obstruction	PT
319	10022694	Intestinal perforation	PT
320	10022941	Iridocyclitis	PT
321	10022955	Iritis	PT
322	10022998	Irritability	PT
323	10023126	Jaundice	PT
324	10023192	Job change	PT
325	10023332	Keratitis	PT
326	10023347	Keratoacanthoma	PT
327	10023379	Ketoacidosis	PT
328	10023388	Ketonuria	PT
329	10023391	Ketosis	PT
330	10023696	Laparotomy	PT
331	10023804	Large intestine perforation	PT
332	10023888	Laryngoscopy	PT
333	10024189	Leiomyosarcoma	PT
334	10024264	Lethargy	PT
335	10024288	Leukaemia	PT
336	10024378	Leukocytosis	PT
337	10024382	Leukoencephalopathy	PT
338	10024384	Leukopenia	PT
339	10024429	Lichen planus	PT
340	10024574	Lipase increased	PT
341	10024627	Liposarcoma	PT
342	10024670	Liver disorder	PT
343	10024714	Liver transplant	PT
344	10024999	Lumbar puncture	PT
345	10025031	Lung adenocarcinoma	PT
346	10025080	Lung consolidation	PT
347	10025082	Lung disorder	PT
348	10025102	Lung infiltration	PT
349	10025140	Lupus nephritis	PT
350	10025188	Lymphadenitis	PT
351	10025197	Lymphadenopathy	PT
352	10025250	Lymphocyte adoptive therapy	PT
353	10025251	Lymphocyte count	PT
354	10025270	Lymphocytic leukaemia	PT
355	10025310	Lymphoma	PT
356	10025327	Lymphopenia	PT
357	10025415	Macular oedema	PT
358	10025482	Malaise	PT
359	10025650	Malignant melanoma	PT
360	10026865	Mass	PT
361	10026958	Maximal voluntary ventilation	PT
362	10027141	Melaena	PT
363	10027199	Meningitis	PT
364	10027201	Meningitis aseptic	PT
365	10027313	Menorrhagia	PT
366	10027406	Mesothelioma	PT
367	10027417	Metabolic acidosis	PT
368	10027451	Metastases to adrenals	PT
369	10027457	Metastases to liver	PT
370	10027458	Metastases to lung	PT
371	10027459	Metastases to lymph nodes	PT
372	10027480	Metastatic malignant melanoma	PT
373	10027548	Microphthalmos	PT
374	10027626	Milia	PT
375	10027646	Miosis	PT
376	10027876	Monocyte count	PT
377	10027918	Mononeuropathy multiplex	PT
378	10028116	Mucosal inflammation	PT
379	10028245	Multiple sclerosis	PT
380	10028330	Muscle rigidity	PT
381	10028334	Muscle spasms	PT
382	10028335	Muscle spasticity	PT
383	10028372	Muscular weakness	PT
384	10028391	Musculoskeletal pain	PT
385	10028411	Myalgia	PT
386	10028417	Myasthenia gravis	PT
387	10028524	Myelitis	PT
388	10028533	Myelodysplastic syndrome	PT
389	10028549	Myeloid leukaemia	PT
390	10028570	Myelopathy	PT
391	10028594	Myocardial fibrosis	PT
392	10028596	Myocardial infarction	PT
393	10028606	Myocarditis	PT
394	10028622	Myoclonus	PT
395	10028641	Myopathy	PT
396	10028653	Myositis	PT
397	10028698	Nail dystrophy	PT
398	10028810	Nasopharyngitis	PT
399	10028813	Nausea	PT
400	10028851	Necrosis	PT
401	10028980	Neoplasm	PT
402	10028997	Neoplasm malignant	PT
403	10029113	Neovascularisation	PT
404	10029117	Nephritis	PT
405	10029151	Nephropathy	PT
406	10029155	Nephropathy toxic	PT
407	10029216	Nervousness	PT
408	10029240	Neuritis	PT
409	10029266	Neuroendocrine carcinoma of the skin	PT
410	10029279	Neurogenic bladder	PT
411	10029331	Neuropathy peripheral	PT
412	10029350	Neurotoxicity	PT
413	10029354	Neutropenia	PT
414	10029363	Neutrophil count	PT
415	10029410	Night sweats	PT
416	10029446	Nocturia	PT
417	10029782	Normochromic anaemia	PT
418	10029815	Nuclear magnetic resonance imaging	PT
419	10029817	Nuclear magnetic resonance imaging brain	PT
420	10030095	Oedema	PT
421	10030111	Oedema mucosal	PT
422	10030137	Oesophageal adenocarcinoma	PT
423	10030227	Oestradiol	PT
424	10030302	Oliguria	PT
425	10030901	Opportunistic infection	PT
426	10030942	Optic neuritis	PT
427	10030963	Oral candidiasis	PT
428	10031123	Orthopnoea	PT
429	10031127	Orthostatic hypotension	PT
430	10031282	Osteoporosis	PT
431	10031291	Osteosarcoma	PT
432	10033128	Ovarian cancer	PT
433	10033316	Oxygen saturation	PT
434	10033371	Pain	PT
435	10033425	Pain in extremity	PT
436	10033474	Pain of skin	PT
437	10033609	Pancreatic carcinoma	PT
438	10033645	Pancreatitis	PT
439	10033647	Pancreatitis acute	PT
440	10033661	Pancytopenia	PT
441	10033712	Papilloedema	PT
442	10033775	Paraesthesia	PT
443	10033799	Paralysis	PT
444	10033892	Paraplegia	PT
445	10033985	Paresis	PT
446	10034016	Paronychia	PT
447	10034130	Patent ductus arteriosus	PT
448	10034277	Pemphigoid	PT
449	10034474	Pericardial effusion	PT
450	10034484	Pericarditis	PT
451	10034545	Periorbital oedema	PT
452	10034580	Peripheral motor neuropathy	PT
453	10034586	Peripheral nerve injury	PT
454	10034620	Peripheral sensory neuropathy	PT
455	10034674	Peritonitis	PT
456	10034701	Peroneal nerve palsy	PT
457	10034754	Petechiae	PT
458	10034960	Photophobia	PT
459	10034986	Physical examination	PT
460	10034998	Physiotherapy	PT
461	10035226	Plasma cell myeloma	PT
462	10035486	Plasmapheresis	PT
463	10035525	Platelet count	PT
464	10035603	Pleural mesothelioma	PT
465	10035664	Pneumonia	PT
466	10035742	Pneumonitis	PT
467	10036030	Polyarthritis	PT
468	10036067	Polydipsia	PT
469	10036099	Polymyalgia rheumatica	PT
470	10036102	Polymyositis	PT
471	10036105	Polyneuropathy	PT
472	10036142	Polyuria	PT
473	10036181	Porphyria	PT
474	10036186	Porphyria non-acute	PT
475	10036220	Positron emission tomogram	PT
476	10036500	Premedication	PT
477	10036697	Primary hypothyroidism	PT
478	10036790	Productive cough	PT
479	10036807	Progressive multifocal leukoencephalopathy	PT
480	10036898	Prophylaxis	PT
481	10037032	Proteinuria	PT
482	10037087	Pruritus	PT
483	10037153	Psoriasis	PT
484	10037162	Psoriatic arthropathy	PT
485	10037211	Psychomotor hyperactivity	PT
486	10037377	Pulmonary embolism	PT
487	10037383	Pulmonary fibrosis	PT
488	10037394	Pulmonary haemorrhage	PT
489	10037440	Pulmonary tuberculosis	PT
490	10037549	Purpura	PT
491	10037660	Pyrexia	PT
492	10037714	Quadriplegia	PT
493	10037765	Radiation pneumonitis	PT
494	10037779	Radiculopathy	PT
495	10037794	Radiotherapy	PT
496	10037844	Rash	PT
497	10037855	Rash erythematous	PT
498	10037867	Rash macular	PT
499	10037868	Rash maculo-papular	PT
500	10037876	Rash papular	PT
501	10037888	Rash pustular	PT
502	10038063	Rectal haemorrhage	PT
503	10038389	Renal cancer	PT
504	10038435	Renal failure	PT
505	10038533	Renal transplant	PT
506	10038555	Renin	PT
507	10038687	Respiratory distress	PT
508	10038695	Respiratory failure	PT
509	10038743	Restlessness	PT
510	10038749	Resuscitation	PT
511	10038787	Reticulocyte count	PT
512	10038795	Reticulocytopenia	PT
513	10038848	Retinal detachment	PT
514	10038905	Retinal vasculitis	PT
515	10038923	Retinopathy	PT
516	10039020	Rhabdomyolysis	PT
517	10039073	Rheumatoid arthritis	PT
518	10039079	Rheumatoid factor	PT
519	10039218	Rosacea	PT
520	10039447	Salmonellosis	PT
521	10039486	Sarcoidosis	PT
522	10039491	Sarcoma	PT
523	10039710	Scleroderma	PT
524	10039807	Secondary adrenocortical insufficiency	PT
525	10039840	Secondary hypothyroidism	PT
526	10039897	Sedation	PT
527	10039906	Seizure	PT
528	10040047	Sepsis	PT
529	10040070	Septic shock	PT
530	10040560	Shock	PT
531	10040669	Sigmoidoscopy	PT
532	10040753	Sinusitis	PT
533	10040767	Sjogren's syndrome	PT
534	10040808	Skin cancer	PT
535	10040844	Skin exfoliation	PT
536	10041067	Small cell lung cancer	PT
537	10041101	Small intestinal obstruction	PT
538	10041210	Smear test	PT
539	10041227	Smooth muscle antibody	PT
540	10041349	Somnolence	PT
541	10041563	Spinal decompression	PT
542	10041629	Spirometry	PT
543	10041660	Splenomegaly	PT
544	10041823	Squamous cell carcinoma	PT
545	10042033	Stevens-Johnson syndrome	PT
546	10042209	Stress	PT
547	10042602	Supraventricular extrasystoles	PT
548	10042604	Supraventricular tachycardia	PT
549	10042609	Surgery	PT
550	10042674	Swelling	PT
551	10042682	Swelling face	PT
552	10042863	Synovial sarcoma	PT
553	10042868	Synovitis	PT
554	10042945	Systemic lupus erythematosus	PT
555	10042971	T-cell lymphoma	PT
556	10042987	T-cell type acute leukaemia	PT
557	10043071	Tachycardia	PT
558	10043207	Temporal arteritis	PT
559	10043224	Tenderness	PT
560	10043261	Tenosynovitis	PT
561	10043268	Tension	PT
562	10043554	Thrombocytopenia	PT
563	10043561	Thrombocytopenic purpura	PT
564	10043607	Thrombosis	PT
565	10043645	Thrombotic microangiopathy	PT
566	10043670	Thymoma	PT
567	10043709	Thyroid disorder	PT
568	10043729	Thyroid function test	PT
569	10043778	Thyroiditis	PT
570	10043786	Thyrotoxic crisis	PT
571	10043813	Thyroxine	PT
572	10044223	Toxic epidermal necrolysis	PT
573	10044320	Tracheostomy	PT
574	10044412	Transitional cell carcinoma	PT
575	10044439	Transplant rejection	PT
576	10044565	Tremor	PT
577	10044591	Tri-iodothyronine	PT
578	10044599	Tri-iodothyronine uptake	PT
579	10044755	Tuberculosis	PT
580	10045169	Tumour flare	PT
581	10045434	Ultrasound scan	PT
582	10045555	Unresponsive to stimuli	PT
583	10046555	Urinary retention	PT
584	10046571	Urinary tract infection	PT
585	10046614	Urine analysis	PT
586	10046735	Urticaria	PT
587	10046851	Uveitis	PT
588	10046865	Vaccinia virus infection	PT
589	10047115	Vasculitis	PT
590	10047216	Venoocclusive liver disease	PT
591	10047249	Venous thrombosis	PT
592	10047281	Ventricular arrhythmia	PT
593	10047289	Ventricular extrasystoles	PT
594	10047302	Ventricular tachycardia	PT
595	10047340	Vertigo	PT
596	10047461	Viral infection	PT
597	10047513	Vision blurred	PT
598	10047555	Visual field defect	PT
599	10047571	Visual impairment	PT
600	10047579	Vital capacity	PT
601	10047642	Vitiligo	PT
602	10047644	Vitrectomy	PT
603	10047680	Vogt-Koyanagi-Harada syndrome	PT
604	10047700	Vomiting	PT
605	10047890	Weight	PT
606	10047895	Weight decreased	PT
607	10047899	Weight increased	PT
608	10047939	White blood cell count	PT
609	10048221	Xerophthalmia	PT
610	10048294	Mental status changes	PT
611	10048302	Tubulointerstitial nephritis	PT
612	10048610	Cardiotoxicity	PT
613	10048649	Koebner phenomenon	PT
614	10048675	Pituitary enlargement	PT
615	10048768	Dermatosis	PT
616	10048865	Hypoacusis	PT
617	10049046	Autoimmune thyroiditis	PT
618	10049085	Antifungal prophylaxis	PT
619	10049119	Emotional distress	PT
620	10049151	Neutropenic sepsis	PT
621	10049184	Red blood cell sedimentation rate	PT
622	10049287	Lipodystrophy acquired	PT
623	10049413	Bronchoalveolar lavage	PT
624	10049507	Brain stem auditory evoked response	PT
625	10049694	Left ventricular dysfunction	PT
626	10049865	Achromotrichia acquired	PT
627	10050018	Renal cancer metastatic	PT
628	10050031	Muscle strain	PT
629	10050117	Autopsy	PT
630	10050286	Aldolase	PT
631	10050311	Body surface area	PT
632	10050397	Troponin I	PT
633	10050513	Metastatic renal cell carcinoma	PT
634	10050527	Ejection fraction	PT
635	10050529	Hepatitis B surface antigen	PT
636	10050537	Protein total	PT
637	10050552	Antineutrophil cytoplasmic antibody	PT
638	10050659	Lipase	PT
639	10050685	Cytokine storm	PT
640	10050704	Prostatic specific antigen	PT
641	10050713	Vitamin D	PT
642	10050744	Haptoglobin	PT
643	10050756	Radical prostatectomy	PT
644	10050922	Megakaryocytes	PT
645	10050967	Polymerase chain reaction	PT
646	10051116	Foreign body sensation in eyes	PT
647	10051284	Parenteral nutrition	PT
648	10051379	Systemic inflammatory response syndrome	PT
649	10051446	Transient acantholytic dermatosis	PT
650	10051524	Leukapheresis	PT
651	10051625	Conjunctival hyperaemia	PT
652	10051696	Metastases to meninges	PT
653	10051792	Infusion related reaction	PT
654	10051837	Skin induration	PT
655	10052015	Cytokine release syndrome	PT
656	10052178	Lymphocytic lymphoma	PT
657	10052235	Transfusion-related acute lung injury	PT
658	10052381	Primary adrenal insufficiency	PT
659	10052747	Adenocarcinoma pancreas	PT
660	10052804	Drug tolerance	PT
661	10052897	Nerve injury	PT
662	10052904	Musculoskeletal stiffness	PT
663	10052995	Injection	PT
664	10053159	Organ failure	PT
665	10053198	Inappropriate antidiuretic hormone secretion	PT
666	10053635	Extraocular muscle disorder	PT
667	10053688	Kinesitherapy	PT
668	10053745	Acquired haemophilia	PT
669	10053759	Growth retardation	PT
670	10053792	Tri-iodothyronine free	PT
671	10053857	Partial lipodystrophy	PT
672	10053875	Computerised tomogram thorax	PT
673	10054094	Tumour necrosis	PT
674	10054107	Nodule	PT
675	10054112	Hospitalisation	PT
676	10054266	Injection site discomfort	PT
677	10054888	Transaminases	PT
678	10054889	Transaminases increased	PT
679	10054977	Electrolyte substitution therapy	PT
680	10055024	Pancreatic enlargement	PT
681	10055113	Breast cancer metastatic	PT
682	10055128	Autoimmune neutropenia	PT
683	10055157	Thyroxine free	PT
684	10055798	Haemorrhage	PT
685	10056342	Pulmonary mass	PT
686	10056370	Congestive cardiomyopathy	PT
687	10056720	Muscle mass	PT
688	10057008	Cystoprostatectomy	PT
689	10057040	Temperature intolerance	PT
690	10057248	Cell death	PT
691	10057250	Cell-mediated cytotoxicity	PT
692	10057581	Tobacco user	PT
693	10057593	Blood ketone body	PT
694	10057645	Chronic inflammatory demyelinating polyradiculoneuropathy	PT
695	10057677	Transplant	PT
696	10058359	Hypogonadism	PT
697	10058417	Hyaluronic acid	PT
698	10058467	Lung neoplasm malignant	PT
699	10058506	Erythroblast count	PT
700	10058827	Hepatitis B reactivation	PT
701	10059024	Gastrointestinal toxicity	PT
702	10059056	Ventricular dysfunction	PT
703	10059176	Juvenile idiopathic arthritis	PT
704	10059245	Angiopathy	PT
705	10059282	Metastases to central nervous system	PT
706	10059284	Epidermal necrosis	PT
707	10059420	Paraneoplastic syndrome	PT
708	10059516	Skin toxicity	PT
709	10059536	Stool analysis	PT
710	10059570	Blood alkaline phosphatase increased	PT
711	10059594	Secondary hypogonadism	PT
712	10059656	Immunohistochemistry	PT
713	10059866	Drug resistance	PT
714	10059938	Laboratory test	PT
715	10060090	Analgesic drug level	PT
716	10060105	Liver function test	PT
717	10060325	Anti-thyroid antibody	PT
718	10060345	Infusion	PT
719	10060708	Induration	PT
720	10060742	Endocrine ophthalmopathy	PT
721	10060795	Hepatic enzyme increased	PT
722	10060860	Neurological symptom	PT
723	10060862	Prostate cancer	PT
724	10060872	Transplant failure	PT
725	10060902	Diffuse alveolar damage	PT
726	10060933	Adverse event	PT
727	10060945	Bacterial infection	PT
728	10061019	Brain neoplasm	PT
729	10061105	Dialysis	PT
730	10061136	Thyroglobulin	PT
731	10061169	Embolism	PT
732	10061216	Infarction	PT
733	10061218	Inflammation	PT
734	10061255	Ischaemia	PT
735	10061269	Malignant peritoneal neoplasm	PT
736	10061273	Malnutrition	PT
737	10061289	Metastatic neoplasm	PT
738	10061298	Mucosal haemorrhage	PT
739	10061306	Nasopharyngeal cancer	PT
740	10061309	Neoplasm progression	PT
741	10061371	Spondylitis	PT
742	10061392	Tumour excision	PT
743	10061428	Decreased appetite	PT
744	10061447	Culture	PT
745	10061451	Colorectal cancer	PT
746	10061461	Erectile dysfunction	PT
747	10061478	Radioisotope scan	PT
748	10061481	Renal injury	PT
749	10061498	Scan	PT
750	10061508	Scan thyroid gland	PT
751	10061520	Ill-defined disorder	PT
752	10061529	Polyp	PT
753	10061538	Pituitary tumour benign	PT
754	10061576	Troponin	PT
755	10061592	Cardiac fibrillation	PT
756	10061598	Immunodeficiency	PT
757	10061637	Angiogram	PT
758	10061664	Autoimmune disorder	PT
759	10061726	Blood test	PT
760	10061730	Bone marrow transplant	PT
761	10061758	Chemotherapy	PT
762	10061778	Colectomy	PT
763	10061786	Coombs test	PT
764	10061804	Cytology	PT
765	10061806	Cytomegalovirus test	PT
766	10061818	Disease progression	PT
767	10061819	Disease recurrence	PT
768	10061873	Non-small cell lung cancer	PT
769	10061876	Obstruction	PT
770	10061890	Organ transplant	PT
771	10061898	Pancreatic enzymes	PT
772	10061916	Prostatectomy	PT
773	10061924	Pulmonary toxicity	PT
774	10061992	Haemophilia	PT
775	10062005	Histology	PT
776	10062016	Immunosuppression	PT
777	10062026	Investigation	PT
778	10062049	Lymphocytic infiltration	PT
779	10062053	Manipulation	PT
780	10062082	Plastic surgery	PT
781	10062084	Platelet aggregation	PT
782	10062117	Steroid therapy	PT
783	10062178	Viral load	PT
784	10062194	Metastasis	PT
785	10062198	Microangiopathy	PT
786	10062203	Mononeuropathy	PT
787	10062237	Renal impairment	PT
788	10062269	Adrenalitis	PT
789	10062297	Immunology test	PT
790	10062352	Respiratory tract infection	PT
791	10062501	Non-cardiac chest pain	PT
792	10062506	Heparin-induced thrombocytopenia	PT
793	10062735	Insulin-like growth factor	PT
794	10062767	Hypophysitis	PT
795	10062904	Hormone-refractory prostate cancer	PT
796	10063003	Endocrine toxicity	PT
797	10063024	Sarcopenia	PT
798	10063045	Effusion	PT
799	10063051	Hepatitis B surface antibody	PT
800	10063231	Opiates	PT
801	10063240	Tryptase	PT
802	10063321	Interleukin level	PT
803	10063370	Drug therapy	PT
804	10063581	Stem cell transplant	PT
805	10063685	Lymphocytic hypophysitis	PT
806	10063834	Oversensing	PT
807	10064000	Lichenoid keratosis	PT
808	10064147	Gastrointestinal inflammation	PT
809	10064196	Blood count	PT
810	10064539	Autoimmune myocarditis	PT
811	10064571	Gene mutation	PT
812	10064736	Antibiotic prophylaxis	PT
813	10064848	Chronic kidney disease	PT
814	10064964	Phrenic nerve paralysis	PT
815	10064996	Ulcerative keratitis	PT
816	10065022	Partner stress	PT
817	10065154	Therapy cessation	PT
818	10065440	Flow cytometry	PT
819	10065553	Bone marrow failure	PT
820	10065646	Hormone therapy	PT
821	10065996	Autoimmune inner ear disease	PT
822	10066150	Evidence based treatment	PT
823	10066152	Transfusion	PT
824	10066274	Cytopenia	PT
825	10066474	Thyroid cancer	PT
826	10066901	Treatment failure	PT
827	10067125	Liver injury	PT
828	10067362	Radiation necrosis	PT
829	10067439	Haemostasis	PT
830	10067450	Endotracheal intubation	PT
831	10067472	Organising pneumonia	PT
832	10067473	Immunomodulatory therapy	PT
833	10067579	Childhood	PT
834	10067584	Type 1 diabetes mellitus	PT
835	10067585	Type 2 diabetes mellitus	PT
836	10067587	Neurosensory hypoacusis	PT
837	10067647	Delivery	PT
838	10067821	Head and neck cancer	PT
839	10067908	Neurosurgery	PT
840	10067946	Renal cell carcinoma	PT
841	10067961	Eastern Cooperative Oncology Group performance status	PT
842	10068076	Thyroid hormone replacement therapy	PT
843	10068301	Antiangiogenic therapy	PT
844	10068315	Fasting	PT
845	10068369	Supportive care	PT
846	10068415	Hepatitis B virus test	PT
847	10068416	Hepatitis C virus test	PT
848	10068821	Periportal oedema	PT
849	10068833	Salvage therapy	PT
850	10069002	Autoimmune pancreatitis	PT
851	10069026	Thiopurine methyltransferase	PT
852	10069339	Acute kidney injury	PT
853	10069363	Traumatic lung injury	PT
854	10069374	Microscopy	PT
855	10069534	Immunoglobulin therapy	PT
856	10069604	Gene sequencing	PT
857	10069670	Faecal calprotectin	PT
858	10069755	K-ras gene mutation	PT
859	10070245	Foreign body	PT
860	10070863	Toxicity to various agents	PT
861	10071066	Posterior reversible encephalopathy syndrome	PT
862	10071342	Hepatitis B core antibody	PT
863	10072079	Glucocorticoid deficiency	PT
864	10072139	Ocular rosacea	PT
865	10072227	Neck surgery	PT
866	10072628	Fulminant type 1 diabetes mellitus	PT
867	10073059	Malignant neoplasm of unknown primary site	PT
868	10073071	Hepatocellular carcinoma	PT
869	10073140	Clear cell sarcoma of soft tissue	PT
870	10073179	Adrenocorticotropic hormone deficiency	PT
871	10073254	Neoadjuvant therapy	PT
872	10073508	Drug reaction with eosinophilia and systemic symptoms	PT
873	10073696	Wallerian degeneration	PT
874	10073755	Pneumocystis jirovecii pneumonia	PT
875	10073785	Autoimmune haemolytic anaemia	PT
876	10074170	Candida infection	PT
877	10074667	Immune thrombocytopenic purpura	PT
878	10074860	Transplant dysfunction	PT
879	10074954	Granulomatous dermatitis	PT
880	10075023	Computerised tomogram pelvis	PT
881	10075210	Myocardial necrosis marker	PT
882	10075271	Middle East respiratory syndrome	PT
883	10075303	Biotherapy	PT
884	10075566	Triple negative breast cancer	PT
885	10075691	Autoimmune encephalopathy	PT
886	10075761	Autoimmune colitis	PT
887	10075997	Idiopathic orbital inflammation	PT
888	10076205	Pancreatic toxicity	PT
889	10076270	Auscultation	PT
890	10076311	Chronic disease	PT
891	10076705	Perforation	PT
892	10076753	Product substitution	PT
893	10076970	Systemic immune activation	PT
894	10077361	Multiple organ dysfunction syndrome	PT
895	10077472	Tumour pseudoprogression	PT
896	10077875	Neuromyelitis optica spectrum disorder	PT
897	10078268	Idiopathic interstitial pneumonia	PT
898	10078494	Granulomatous lymphadenitis	PT
899	10078638	Systemic scleroderma	PT
900	10078950	Disease risk factor	PT
901	10078953	Autoimmune endocrine disorder	PT
902	10079281	Pancreatic failure	PT
903	10079597	Cancer staging	PT
904	10079751	Cardiac dysfunction	PT
905	10079893	Cryptitis	PT
906	10079988	Pulmonary tumour thrombotic microangiopathy	PT
907	10080065	Slow vital capacity	PT
908	10080243	Autoimmune anaemia	PT
909	10029205	Nervous system disorders	SOC
910	10053172	Fatal outcomes	HLGT
911	10015919	Eye disorders	SOC
912	10022891	Investigations	SOC
913	10014698	Endocrine disorders	SOC
914	10029323	Neuromyopathy	PT
915	10061275	Mantle cell lymphoma	PT
916	10017944	Gastrointestinal disorder	PT
917	10007541	Cardiac disorders	SOC
918	10011824	Cytokine therapies	HLT
