# Supplementary material for: Detecting and Filtering Immune-Related Adverse Events Signal Based on Text Mining and Observational Health Data Sciences and Informatics Common Data Model: Framework Development Study
Source: JMIR Med Inform. 2020 Jun 12;8(6):e17353. doi: 10.2196/17353 (PMC7320306; doi:10.2196/17353)
Supplement: Multimedia Appendix 7 [file medinform_v8i6e17353_app7.xlsx]

## Sheet: All_Signal
	PTID	PT_name	ROR	95%CI_Lower	95%CI_Upper	OMOPID	VO	LEVEL	SOC_name1	SOC_name2	SOC_name3	SOC_name4
1	10062767	Hypophysitis	5398.82	3105.11	9386.87	35506664	MedDRA	PT	Endocrine disorders
2	10021067	Hypopituitarism	135.123	106.68	171.149	35506654	MedDRA	PT	Endocrine disorders
3	10005452	Blood corticotrophin decreased	59.4863	34.4428	102.739	36312305	MedDRA	PT	Investigations
4	10001367	Adrenal insufficiency	36.0703	31.4765	41.3345	35506459	MedDRA	PT	Endocrine disorders	Metabolism and nutrition disorders
5	10009887	Colitis	32.6874	30.5417	34.9839	35708038	MedDRA	PT	Gastrointestinal disorders
6	10035742	Pneumonitis	28.8033	26.4086	31.415	37219822	MedDRA	PT	Respiratory, thoracic and mediastinal disorders
7	10014893	Enterocolitis	28.3283	23.4944	34.1566	35708067	MedDRA	PT	Gastrointestinal disorders
8	10053481	Bronchopleural fistula	19.5116	6.96339	54.6723	37219852	MedDRA	PT	Respiratory, thoracic and mediastinal disorders
9	10006437	Bronchial fistula	19.0113	6.79338	53.2034	37219787	MedDRA	PT	Respiratory, thoracic and mediastinal disorders
10	10028606	Myocarditis	16.6955	13.7189	20.3181	35205355	MedDRA	PT	Cardiac disorders
11	10034580	Peripheral motor neuropathy	16.1293	10.4312	24.9399	36718501	MedDRA	PT	Nervous system disorders
12	10028417	Myasthenia gravis	15.9303	12.2871	20.6536	36009825	MedDRA	PT	Immune system disorders	Musculoskeletal and connective tissue disorders	Nervous system disorders
13	10028653	Myositis	14.5545	11.9503	17.7262	36516833	MedDRA	PT	Musculoskeletal and connective tissue disorders
14	10020850	Hyperthyroidism	14.2883	12.3171	16.575	35506790	MedDRA	PT	Endocrine disorders	Metabolism and nutrition disorders
15	10052015	Cytokine release syndrome	12.9207	7.9013	21.1286	36009871	MedDRA	PT	Immune system disorders
16	10042569	Superior vena cava syndrome	10.6223	5.78449	19.506	42890167	MedDRA	PT	Vascular disorders	Neoplasms benign, malignant and unspecified (incl cysts and polyps)
17	10024574	Lipase increased	10.5709	8.62973	12.9487	36312648	MedDRA	PT	Investigations
18	10021114	Hypothyroidism	10.1887	9.13297	11.3664	35506797	MedDRA	PT	Endocrine disorders	Metabolism and nutrition disorders
19	10018767	Guillain-Barre syndrome	9.97718	7.33918	13.5634	36009804	MedDRA	PT	Nervous system disorders	Immune system disorders	Infections and infestations
20	10061457	Facial nerve disorder	9.50559	3.47991	25.9651	36718077	MedDRA	PT	Nervous system disorders
21	10028524	Myelitis	8.94499	4.88381	16.3833	36717968	MedDRA	PT	Nervous system disorders	Infections and infestations
22	10044291	Tracheal obstruction	7.83177	2.46669	24.866	36211246	MedDRA	PT	Respiratory, thoracic and mediastinal disorders	Injury, poisoning and procedural complications
23	10058838	Enterocolitis infectious	7.64471	3.769	15.5059	35708006	MedDRA	PT	Gastrointestinal disorders	Infections and infestations
24	10046851	Uveitis	7.35961	5.82278	9.30207	35607078	MedDRA	PT	Eye disorders	Immune system disorders
25	10065764	Mucosal infection	7.1289	2.25004	22.5868	35809206	MedDRA	PT	General disorders and administration site conditions	Infections and infestations
26	10037868	Rash maculo-papular	6.81891	5.4683	8.50309	37320215	MedDRA	PT	Skin and subcutaneous tissue disorders
27	10013832	Duodenal perforation	6.50422	2.88143	14.6819	35708268	MedDRA	PT	Gastrointestinal disorders
28	10006440	Bronchial obstruction	6.33787	3.13219	12.8244	37219799	MedDRA	PT	Respiratory, thoracic and mediastinal disorders
29	10061664	Autoimmune disorder	5.99122	4.02219	8.92417	36009799	MedDRA	PT	Immune system disorders
30	10061145	Eyelid function disorder	5.7325	1.8169	18.0866	35607264	MedDRA	PT	Eye disorders
31	10007196	Capillary leak syndrome	5.61762	2.77993	11.352	35809218	MedDRA	PT	General disorders and administration site conditions	Vascular disorders
32	10003481	Aspartate aminotransferase increased	5.27126	4.6603	5.96231	36313534	MedDRA	PT	Investigations
33	10010276	Conduction disorder	4.92127	2.18752	11.0714	35204913	MedDRA	PT	Cardiac disorders
34	10036774	Proctitis	4.89903	2.82403	8.49868	35708089	MedDRA	PT	Gastrointestinal disorders
35	10034484	Pericarditis	4.57514	3.3553	6.23846	35205374	MedDRA	PT	Cardiac disorders
36	10001551	Alanine aminotransferase increased	4.39824	3.88864	4.97462	36313524	MedDRA	PT	Investigations
37	10021305	Ileal perforation	4.08858	1.3023	12.8361	35708299	MedDRA	PT	Gastrointestinal disorders
38	10040868	Skin hypopigmentation	4.06492	1.67569	9.86076	37320236	MedDRA	PT	Skin and subcutaneous tissue disorders
39	10035598	Pleural effusion	3.95542	3.5229	4.44104	37219863	MedDRA	PT	Respiratory, thoracic and mediastinal disorders
40	10014950	Eosinophilia	3.85973	2.98169	4.99633	35104826	MedDRA	PT	Blood and lymphatic system disorders
41	10023332	Keratitis	3.83331	2.10975	6.96495	35607053	MedDRA	PT	Eye disorders
42	10021328	Ileus	3.8333	2.927	5.02021	35708240	MedDRA	PT	Gastrointestinal disorders
43	10034620	Peripheral sensory neuropathy	3.81626	2.56785	5.67161	36718503	MedDRA	PT	Nervous system disorders
44	10009995	Colonic fistula	3.80854	1.21413	11.9468	35707797	MedDRA	PT	Gastrointestinal disorders
45	10062501	Non-cardiac chest pain	3.7085	2.29418	5.99473	35809242	MedDRA	PT	Respiratory, thoracic and mediastinal disorders	General disorders and administration site conditions
46	10035759	Pneumothorax	3.70667	2.91979	4.70562	37219865	MedDRA	PT	Respiratory, thoracic and mediastinal disorders
47	10027199	Meningitis	3.6844	2.55063	5.32212	36110491	MedDRA	PT	Nervous system disorders	Infections and infestations
48	10064774	Infusion site extravasation	3.51412	2.30435	5.35902	35808926	MedDRA	PT	Injury, poisoning and procedural complications	General disorders and administration site conditions
49	10034474	Pericardial effusion	3.49587	2.84005	4.30314	35205388	MedDRA	PT	Cardiac disorders
50	10041101	Small intestinal obstruction	3.45106	2.60819	4.56632	35708226	MedDRA	PT	Gastrointestinal disorders
51	10051341	Bile duct stenosis	3.44533	1.42234	8.34564	35909426	MedDRA	PT	Hepatobiliary disorders
52	10021143	Hypoxia	3.43966	2.86135	4.13486	37219905	MedDRA	PT	Respiratory, thoracic and mediastinal disorders
53	10005364	Blood bilirubin increased	3.27929	2.69773	3.98623	36313550	MedDRA	PT	Investigations
54	10061229	Lung infection	3.18609	2.6569	3.82068	36110591	MedDRA	PT	Infections and infestations	Respiratory, thoracic and mediastinal disorders
55	10042241	Stridor	3.15064	1.40577	7.06128	37220007	MedDRA	PT	Respiratory, thoracic and mediastinal disorders
56	10069339	Acute kidney injury	3.13106	2.8138	3.48409	37080784	MedDRA	PT	Renal and urinary disorders
57	10035623	Pleuritic pain	3.11568	1.66753	5.82148	37219919	MedDRA	PT	Respiratory, thoracic and mediastinal disorders
58	10051792	Infusion related reaction	3.09035	2.64585	3.60952	35808914	MedDRA	PT	Injury, poisoning and procedural complications	Immune system disorders	General disorders and administration site conditions
59	10038695	Respiratory failure	2.98341	2.63199	3.38175	36416501	MedDRA	PT	Respiratory, thoracic and mediastinal disorders	Metabolism and nutrition disorders
60	10025256	Lymphocyte count decreased	2.96992	2.29064	3.85066	36313371	MedDRA	PT	Investigations
61	10013442	Disseminated intravascular coagulation	2.91591	2.18536	3.89066	35104165	MedDRA	PT	Vascular disorders	Blood and lymphatic system disorders
62	10063057	Cystitis noninfective	2.82979	1.0541	7.59673	37019263	MedDRA	PT	Renal and urinary disorders
63	10005630	Blood lactate dehydrogenase increased	2.8068	2.09723	3.75644	36312573	MedDRA	PT	Investigations
64	10041549	Spinal cord compression	2.80605	1.65509	4.75738	36718598	MedDRA	PT	Nervous system disorders
65	10014625	Encephalopathy	2.77406	2.18264	3.52573	36718119	MedDRA	PT	Nervous system disorders
66	10010741	Conjunctivitis	2.59591	1.87617	3.59175	35607031	MedDRA	PT	Eye disorders	Infections and infestations
67	10008612	Cholecystitis	2.58612	1.86912	3.57818	35909441	MedDRA	PT	Hepatobiliary disorders
68	10019663	Hepatic failure	2.48385	2.01435	3.06278	35909518	MedDRA	PT	Hepatobiliary disorders
69	10041103	Small intestinal perforation	2.45828	1.0172	5.94094	35708311	MedDRA	PT	Gastrointestinal disorders
70	10003662	Atrial flutter	2.45161	1.49686	4.01534	35204954	MedDRA	PT	Cardiac disorders
71	10040047	Sepsis	2.43739	2.18207	2.72257	36110642	MedDRA	PT	Infections and infestations
72	10036206	Portal vein thrombosis	2.42639	1.3001	4.52839	35909568	MedDRA	PT	Vascular disorders	Hepatobiliary disorders
73	10012174	Dehydration	2.41109	2.18903	2.65567	36416606	MedDRA	PT	Metabolism and nutrition disorders
74	10029164	Nephrotic syndrome	2.36677	1.42204	3.93913	37019292	MedDRA	PT	Renal and urinary disorders
75	10003445	Ascites	2.3326	1.8803	2.8937	35205230	MedDRA	PT	Cardiac disorders	Hepatobiliary disorders	Gastrointestinal disorders
76	10047281	Ventricular arrhythmia	2.30986	1.15007	4.63926	35204978	MedDRA	PT	Cardiac disorders
77	10016288	Febrile neutropenia	2.12142	1.79819	2.50276	35104877	MedDRA	PT	Blood and lymphatic system disorders	General disorders and administration site conditions
78	10042033	Stevens-Johnson syndrome	1.99467	1.49134	2.66786	36009724	MedDRA	PT	Injury, poisoning and procedural complications	Skin and subcutaneous tissue disorders	Infections and infestations	Immune system disorders
79	10024382	Leukoencephalopathy	1.96964	1.02117	3.79906	36718123	MedDRA	PT	Nervous system disorders
80	10003673	Atrioventricular block complete	1.85116	1.09333	3.13425	35204903	MedDRA	PT	Cardiac disorders
81	10003658	Atrial fibrillation	1.82444	1.58799	2.09609	35204953	MedDRA	PT	Cardiac disorders
82	10044223	Toxic epidermal necrolysis	1.81589	1.24276	2.65335	36009754	MedDRA	PT	Immune system disorders	Injury, poisoning and procedural complications	Skin and subcutaneous tissue disorders	Infections and infestations
83	10039020	Rhabdomyolysis	1.80748	1.43489	2.27683	36516888	MedDRA	PT	Musculoskeletal and connective tissue disorders
84	10024378	Leukocytosis	1.79614	1.29326	2.49457	35104856	MedDRA	PT	Blood and lymphatic system disorders
85	10033645	Pancreatitis	1.74502	1.45167	2.09764	35707713	MedDRA	PT	Gastrointestinal disorders
86	10029366	Neutrophil count decreased	1.61834	1.26969	2.06273	36313436	MedDRA	PT	Investigations
87	10042604	Supraventricular tachycardia	1.61205	1.02607	2.53268	35204963	MedDRA	PT	Cardiac disorders
88	10003504	Aspiration	1.5967	1.01632	2.50851	37219937	MedDRA	PT	Respiratory, thoracic and mediastinal disorders
89	10008531	Chills	1.55983	1.37105	1.7746	35809082	MedDRA	PT	Musculoskeletal and connective tissue disorders	General disorders and administration site conditions
90	10061818	Disease progression	1.39267	1.20855	1.60484	35809120	MedDRA	PT	General disorders and administration site conditions
91	10035528	Platelet count decreased	1.23604	1.05218	1.45203	36313176	MedDRA	PT	Investigations
92	10000081	Abdominal pain	1.22706	1.10461	1.36307	35708154	MedDRA	PT	Gastrointestinal disorders
93	10016256	Fatigue	1.17	1.10187	1.24234	35809076	MedDRA	PT	General disorders and administration site conditions
94	10037087	Pruritus	1.15998	1.05531	1.27504	37320197	MedDRA	PT	Skin and subcutaneous tissue disorders

## Sheet: New_Signal
	PTID	PT_name	ROR	X95.CI_Lower	X95.CI_Upper	OMOPID	VO	LEVEL	SOC_name1	SOC_name2
1	10005452	Blood corticotrophin decreased	59.4863	34.4428	102.739	36312305	MedDRA	PT	Investigations
2	10053481	Bronchopleural fistula	19.5116	6.96339	54.6723	37219852	MedDRA	PT	Respiratory, thoracic and mediastinal disorders
3	10006437	Bronchial fistula	19.0113	6.79338	53.2034	37219787	MedDRA	PT	Respiratory, thoracic and mediastinal disorders
4	10042569	Superior vena cava syndrome	10.6223	5.78449	19.506	42890167	MedDRA	PT	Vascular disorders	Neoplasms benign, malignant and unspecified (incl cysts and polyps)
5	10061457	Facial nerve disorder	9.50559	3.47991	25.9651	36718077	MedDRA	PT	Nervous system disorders
6	10044291	Tracheal obstruction	7.83177	2.46669	24.866	36211246	MedDRA	PT	Respiratory, thoracic and mediastinal disorders	Injury, poisoning and procedural complications
7	10058838	Enterocolitis infectious	7.64471	3.769	15.5059	35708006	MedDRA	PT	Gastrointestinal disorders	Infections and infestations
8	10065764	Mucosal infection	7.1289	2.25004	22.5868	35809206	MedDRA	PT	General disorders and administration site conditions	Infections and infestations
9	10013832	Duodenal perforation	6.50422	2.88143	14.6819	35708268	MedDRA	PT	Gastrointestinal disorders
10	10006440	Bronchial obstruction	6.33787	3.13219	12.8244	37219799	MedDRA	PT	Respiratory, thoracic and mediastinal disorders
11	10061145	Eyelid function disorder	5.7325	1.8169	18.0866	35607264	MedDRA	PT	Eye disorders
12	10007196	Capillary leak syndrome	5.61762	2.77993	11.352	35809218	MedDRA	PT	General disorders and administration site conditions	Vascular disorders
13	10010276	Conduction disorder	4.92127	2.18752	11.0714	35204913	MedDRA	PT	Cardiac disorders
14	10036774	Proctitis	4.89903	2.82403	8.49868	35708089	MedDRA	PT	Gastrointestinal disorders
15	10021305	Ileal perforation	4.08858	1.3023	12.8361	35708299	MedDRA	PT	Gastrointestinal disorders
16	10009995	Colonic fistula	3.80854	1.21413	11.9468	35707797	MedDRA	PT	Gastrointestinal disorders
17	10064774	Infusion site extravasation	3.51412	2.30435	5.35902	35808926	MedDRA	PT	Injury, poisoning and procedural complications	General disorders and administration site conditions
18	10051341	Bile duct stenosis	3.44533	1.42234	8.34564	35909426	MedDRA	PT	Hepatobiliary disorders
19	10042241	Stridor	3.15064	1.40577	7.06128	37220007	MedDRA	PT	Respiratory, thoracic and mediastinal disorders
20	10035623	Pleuritic pain	3.11568	1.66753	5.82148	37219919	MedDRA	PT	Respiratory, thoracic and mediastinal disorders
21	10025256	Lymphocyte count decreased	2.96992	2.29064	3.85066	36313371	MedDRA	PT	Investigations
22	10063057	Cystitis noninfective	2.82979	1.0541	7.59673	37019263	MedDRA	PT	Renal and urinary disorders
23	10005630	Blood lactate dehydrogenase increased	2.8068	2.09723	3.75644	36312573	MedDRA	PT	Investigations
24	10041549	Spinal cord compression	2.80605	1.65509	4.75738	36718598	MedDRA	PT	Nervous system disorders
25	10008612	Cholecystitis	2.58612	1.86912	3.57818	35909441	MedDRA	PT	Hepatobiliary disorders
26	10041103	Small intestinal perforation	2.45828	1.0172	5.94094	35708311	MedDRA	PT	Gastrointestinal disorders
27	10003662	Atrial flutter	2.45161	1.49686	4.01534	35204954	MedDRA	PT	Cardiac disorders
28	10036206	Portal vein thrombosis	2.42639	1.3001	4.52839	35909568	MedDRA	PT	Vascular disorders	Hepatobiliary disorders
29	10029164	Nephrotic syndrome	2.36677	1.42204	3.93913	37019292	MedDRA	PT	Renal and urinary disorders
30	10003673	Atrioventricular block complete	1.85116	1.09333	3.13425	35204903	MedDRA	PT	Cardiac disorders
31	10003504	Aspiration	1.5967	1.01632	2.50851	37219937	MedDRA	PT	Respiratory, thoracic and mediastinal disorders

## Sheet: Labeled_signal
	PTID	PT_name	ROR	X95.CI_Lower	X95.CI_Upper	OMOPID	VO	LEVEL	SOC_name1	SOC_name2	SOC_name3	SOC_name4
1	10062767	Hypophysitis	5398.82	3105.11	9386.87	35506664	MedDRA	PT	Endocrine disorders
2	10021067	Hypopituitarism	135.123	106.68	171.149	35506654	MedDRA	PT	Endocrine disorders
3	10001367	Adrenal insufficiency	36.0703	31.4765	41.3345	35506459	MedDRA	PT	Endocrine disorders	Metabolism and nutrition disorders
4	10009887	Colitis	32.6874	30.5417	34.9839	35708038	MedDRA	PT	Gastrointestinal disorders
5	10035742	Pneumonitis	28.8033	26.4086	31.415	37219822	MedDRA	PT	Respiratory, thoracic and mediastinal disorders
6	10014893	Enterocolitis	28.3283	23.4944	34.1566	35708067	MedDRA	PT	Gastrointestinal disorders
7	10028606	Myocarditis	16.6955	13.7189	20.3181	35205355	MedDRA	PT	Cardiac disorders
8	10034580	Peripheral motor neuropathy	16.1293	10.4312	24.9399	36718501	MedDRA	PT	Nervous system disorders
9	10028417	Myasthenia gravis	15.9303	12.2871	20.6536	36009825	MedDRA	PT	Immune system disorders	Musculoskeletal and connective tissue disorders	Nervous system disorders
10	10028653	Myositis	14.5545	11.9503	17.7262	36516833	MedDRA	PT	Musculoskeletal and connective tissue disorders
11	10020850	Hyperthyroidism	14.2883	12.3171	16.575	35506790	MedDRA	PT	Endocrine disorders	Metabolism and nutrition disorders
12	10024574	Lipase increased	10.5709	8.62973	12.9487	36312648	MedDRA	PT	Investigations
13	10021114	Hypothyroidism	10.1887	9.13297	11.3664	35506797	MedDRA	PT	Endocrine disorders	Metabolism and nutrition disorders
14	10018767	Guillain-Barre syndrome	9.97718	7.33918	13.5634	36009804	MedDRA	PT	Nervous system disorders	Immune system disorders	Infections and infestations
15	10028524	Myelitis	8.94499	4.88381	16.3833	36717968	MedDRA	PT	Nervous system disorders
16	10046851	Uveitis	7.35961	5.82278	9.30207	35607078	MedDRA	PT	Eye disorders
17	10037868	Rash maculo-papular	6.81891	5.4683	8.50309	37320215	MedDRA	PT	Skin and subcutaneous tissue disorders
18	10003481	Aspartate aminotransferase increased	5.27126	4.6603	5.96231	36313534	MedDRA	PT	Investigations
19	10034484	Pericarditis	4.57514	3.3553	6.23846	35205374	MedDRA	PT	Cardiac disorders
20	10001551	Alanine aminotransferase increased	4.39824	3.88864	4.97462	36313524	MedDRA	PT	Investigations
21	10040868	Skin hypopigmentation	4.06492	1.67569	9.86076	37320236	MedDRA	PT	Skin and subcutaneous tissue disorders
22	10035598	Pleural effusion	3.95542	3.5229	4.44104	37219863	MedDRA	PT	Respiratory, thoracic and mediastinal disorders
23	10014950	Eosinophilia	3.85973	2.98169	4.99633	35104826	MedDRA	PT	Blood and lymphatic system disorders
24	10023332	Keratitis	3.83331	2.10975	6.96495	35607053	MedDRA	PT	Eye disorders
25	10021328	Ileus	3.8333	2.927	5.02021	35708240	MedDRA	PT	Gastrointestinal disorders
26	10034620	Peripheral sensory neuropathy	3.81626	2.56785	5.67161	36718503	MedDRA	PT	Nervous system disorders
27	10035759	Pneumothorax	3.70667	2.91979	4.70562	37219865	MedDRA	PT	Respiratory, thoracic and mediastinal disorders
28	10027199	Meningitis	3.6844	2.55063	5.32212	36110491	MedDRA	PT	Nervous system disorders	Infections and infestations
29	10034474	Pericardial effusion	3.49587	2.84005	4.30314	35205388	MedDRA	PT	Cardiac disorders
30	10041101	Small intestinal obstruction	3.45106	2.60819	4.56632	35708226	MedDRA	PT	Gastrointestinal disorders
31	10021143	Hypoxia	3.43966	2.86135	4.13486	37219905	MedDRA	PT	Respiratory, thoracic and mediastinal disorders
32	10005364	Blood bilirubin increased	3.27929	2.69773	3.98623	36313550	MedDRA	PT	Investigations
33	10061229	Lung infection	3.18609	2.6569	3.82068	36110591	MedDRA	PT	Infections and infestations	Respiratory, thoracic and mediastinal disorders
34	10069339	Acute kidney injury	3.13106	2.8138	3.48409	37080784	MedDRA	PT	Renal and urinary disorders
35	10051792	Infusion related reaction	3.09035	2.64585	3.60952	35808914	MedDRA	PT	Injury, poisoning and procedural complications	Immune system disorders	General disorders and administration site conditions
36	10038695	Respiratory failure	2.98341	2.63199	3.38175	36416501	MedDRA	PT	Respiratory, thoracic and mediastinal disorders	Metabolism and nutrition disorders
37	10010741	Conjunctivitis	2.59591	1.87617	3.59175	35607031	MedDRA	PT	Eye disorders
38	10019663	Hepatic failure	2.48385	2.01435	3.06278	35909518	MedDRA	PT	Hepatobiliary disorders
39	10040047	Sepsis	2.43739	2.18207	2.72257	36110642	MedDRA	PT	Infections and infestations
40	10012174	Dehydration	2.41109	2.18903	2.65567	36416606	MedDRA	PT	Metabolism and nutrition disorders
41	10003445	Ascites	2.3326	1.8803	2.8937	35205230	MedDRA	PT	Cardiac disorders	Hepatobiliary disorders	Gastrointestinal disorders
42	10047281	Ventricular arrhythmia	2.30986	1.15007	4.63926	35204978	MedDRA	PT	Cardiac disorders
43	10042033	Stevens-Johnson syndrome	1.99467	1.49134	2.66786	36009724	MedDRA	PT	Injury, poisoning and procedural complications	Skin and subcutaneous tissue disorders	Infections and infestations	Immune system disorders
44	10044223	Toxic epidermal necrolysis	1.81589	1.24276	2.65335	36009754	MedDRA	PT	Immune system disorders	Injury, poisoning and procedural complications	Skin and subcutaneous tissue disorders	Infections and infestations
45	10039020	Rhabdomyolysis	1.80748	1.43489	2.27683	36516888	MedDRA	PT	Musculoskeletal and connective tissue disorders
46	10033645	Pancreatitis	1.74502	1.45167	2.09764	35707713	MedDRA	PT	Gastrointestinal disorders
47	10029366	Neutrophil count decreased	1.61834	1.26969	2.06273	36313436	MedDRA	PT	Investigations
48	10008531	Chills	1.55983	1.37105	1.7746	35809082	MedDRA	PT	Musculoskeletal and connective tissue disorders	General disorders and administration site conditions
49	10061818	Disease progression	1.39267	1.20855	1.60484	35809120	MedDRA	PT	General disorders and administration site conditions
50	10035528	Platelet count decreased	1.23604	1.05218	1.45203	36313176	MedDRA	PT	Investigations
51	10000081	Abdominal pain	1.22706	1.10461	1.36307	35708154	MedDRA	PT	Gastrointestinal disorders
52	10016256	Fatigue	1.17	1.10187	1.24234	35809076	MedDRA	PT	General disorders and administration site conditions
53	10037087	Pruritus	1.15998	1.05531	1.27504	37320197	MedDRA	PT	Skin and subcutaneous tissue disorders

## Sheet: Unlabeled_Published_Signal
	PTID	PT_name	ROR	X95.CI_Lower	X95.CI_Upper	OMOPID	VO	LEVEL	SOC_name1	SOC_name2
1	10052015	Cytokine release syndrome	12.9207	7.9013	21.1286	36009871	MedDRA	PT	Immune system disorders
2	10061664	Autoimmune disorder	5.99122	4.02219	8.92417	36009799	MedDRA	PT	Immune system disorders
3	10062501	Non-cardiac chest pain	3.7085	2.29418	5.99473	35809242	MedDRA	PT	Respiratory, thoracic and mediastinal disorders	General disorders and administration site conditions
4	10013442	Disseminated intravascular coagulation	2.91591	2.18536	3.89066	35104165	MedDRA	PT	Vascular disorders	Blood and lymphatic system disorders
5	10014625	Encephalopathy	2.77406	2.18264	3.52573	36718119	MedDRA	PT	Nervous system disorders
6	10016288	Febrile neutropenia	2.12142	1.79819	2.50276	35104877	MedDRA	PT	Blood and lymphatic system disorders	General disorders and administration site conditions
7	10024382	Leukoencephalopathy	1.96964	1.02117	3.79906	36718123	MedDRA	PT	Nervous system disorders
8	10003658	Atrial fibrillation	1.82444	1.58799	2.09609	35204953	MedDRA	PT	Cardiac disorders
9	10024378	Leukocytosis	1.79614	1.29326	2.49457	35104856	MedDRA	PT	Blood and lymphatic system disorders
10	10042604	Supraventricular tachycardia	1.61205	1.02607	2.53268	35204963	MedDRA	PT	Cardiac disorders
